# Supplementary material for: Ligand-Assisted Formation of Heterobimetallic Adducts of AlMe3 and ZnMe2 with Zr and Hf Salan Catalysts for Olefin Polymerization
Source: Inorg Chem. 2025 Nov 27;64(49):23947–60. doi: 10.1021/acs.inorgchem.5c03732 (PMC12709582; doi:10.1021/acs.inorgchem.5c03732)
Supplement: Supplementary file 2 [file ic5c03732_si_002.xyz]

26
 Al2Me6_C2v
Al    0.0000000    1.3087962    0.0083372
Al   -0.0000000   -1.3087962    0.0083372
C    -1.7162758    0.0000000   -0.2434975
H    -2.0089843    0.0000000   -1.3063753
H    -2.2309676   -0.8572409    0.2380174
H    -2.2309676    0.8572409    0.2380174
C    -0.0000000   -2.0556145    1.8428543
H    -0.8855246   -2.6955971    2.0180379
H     0.8855246   -2.6955971    2.0180379
H    -0.0000000   -1.2831889    2.6326097
C    -0.0000000   -2.4381397   -1.6158332
H     0.8863550   -3.0987150   -1.6492528
H    -0.8863550   -3.0987150   -1.6492528
H    -0.0000000   -1.8469836   -2.5493641
C     0.0000000    2.0556145    1.8428543
H    -0.8855246    2.6955971    2.0180379
H     0.0000000    1.2831889    2.6326097
H     0.8855246    2.6955971    2.0180379
C     0.0000000    2.4381397   -1.6158332
H     0.8863550    3.0987150   -1.6492528
H     0.0000000    1.8469836   -2.5493641
H    -0.8863550    3.0987150   -1.6492528
C     1.7162758   -0.0000000   -0.2434975
H     2.2309676   -0.8572409    0.2380174
H     2.0089843   -0.0000000   -1.3063753
H     2.2309676    0.8572409    0.2380174
13
 AlMe3_C1
Al   -0.0000002    0.0000004    0.0001378
C     1.2282723    1.5550113   -0.0001546
H     0.7151594    2.5321270   -0.0060967
H     1.8925149    1.5338892    0.8856498
H     1.9015624    1.5274865   -0.8788538
C     0.7325473   -1.8412095    0.0002348
H     0.3893933   -2.4022750   -0.8907554
H     1.8352401   -1.8853364    0.0144613
H     0.3650372   -2.4141470    0.8735894
C    -1.9608370    0.2862144   -0.0001519
H    -2.2746561    0.8727410    0.8851760
H    -2.2737844    0.8822192   -0.8793628
H    -2.5503607   -0.6468063   -0.0051686
108
 ONNO_oCarbazolyl_HfBn+_alpha_agostic_ZnMe2_endonO_B
Hf   -0.0492609   -0.0187292   -0.1789082
O    -1.8339560    0.7752963   -0.3321541
O     1.5607224   -1.2918707   -0.1401602
N     0.0744914    1.1542964   -2.3066028
N    -0.5195325   -1.6633684   -1.9990822
C    -0.5678465    0.3699201   -3.4030530
H    -1.6555940    0.4883244   -3.3007441
H    -0.2845496    0.7918066   -4.3842535
C     1.4991440    1.4267719   -2.6549972
H     1.9163582    2.1324866   -1.9280661
H     1.5664107    1.8646767   -3.6666107
H     2.0864017    0.4980911   -2.6240512
C    -0.6234551    2.4961115   -2.1862736
H    -0.3898515    3.0819803   -3.0923599
H    -0.1595574    3.0053066   -1.3271712
C    -2.1213601    2.4213593   -2.0143283
C    -2.6708753    1.5595412   -1.0443168
C    -4.0652559    1.4929577   -0.8441413
C    -4.9074076    2.3076320   -1.6118276
H    -5.9837751    2.2586677   -1.4399229
C    -4.3714733    3.1643688   -2.5770592
C    -2.9879272    3.2143549   -2.7784086
H    -2.5725118    3.8843840   -3.5351122
C    -0.1764093   -1.0921135   -3.3326531
H    -0.6849495   -1.6596622   -4.1335707
H     0.9062736   -1.2194053   -3.4765080
C    -1.9826595   -1.9506319   -1.9243477
H    -2.2357698   -2.3139352   -0.9179208
H    -2.2595685   -2.7243223   -2.6616260
H    -2.5620846   -1.0408789   -2.1156255
C     0.1917804   -2.9857283   -1.8370564
H    -0.1709419   -3.6732483   -2.6210671
H    -0.1380274   -3.3994966   -0.8676426
C     1.6954264   -2.8995461   -1.8832898
C     2.3362115   -2.0428579   -0.9737658
C     3.7408575   -1.9414547   -0.9272670
C     4.5018316   -2.7147740   -1.8154147
H     5.5899904   -2.6472931   -1.7715783
C     3.8739128   -3.5623413   -2.7329454
C     2.4780428   -3.6556015   -2.7664665
H     1.9919729   -4.3263660   -3.4789290
H     4.4765320   -4.1617142   -3.4165400
H    -5.0325952    3.7963655   -3.1714101
C     0.9102713   -4.3090370    1.7340611
H    -0.0511304   -4.8435430    1.6487553
H     1.5971905   -4.7065537    0.9680073
H     1.3328270   -4.5423283    2.7257922
C     1.2600683    1.5829290    0.6351351
H     1.2183478    1.0800165    1.6381246
H     2.2945925    1.3999825    0.2961398
C    -0.7948312   -0.9510984    1.9348202
H    -0.6355254   -1.2362229    2.9943473
H    -0.8521360    0.1591408    2.0316687
H    -1.8229129   -1.2807424    1.7008885
N     4.3467924   -1.0453204   -0.0097074
C     4.1200609   -1.0369749    1.3687428
C     4.9896544    0.1560334   -0.3569852
C     3.5400622   -2.0330219    2.1667202
C     4.6228549    0.1691619    1.9195599
C     5.3920295    0.6104789   -1.6181557
C     5.1853261    0.9282736    0.8186393
C     3.4278994   -1.7786545    3.5406154
H     3.2686891   -3.0039390    1.7479086
C     4.5028700    0.3956232    3.2999857
C     6.0139372    1.8602908   -1.6844649
H     5.2413322    0.0091930   -2.5164560
C     5.8154048    2.1792602    0.7236382
C     3.8916937   -0.5719120    4.0996344
H     3.0047319   -2.5467143    4.1921750
H     4.8859894    1.3160909    3.7447306
C     6.2267533    2.6365103   -0.5286651
H     6.3499374    2.2363784   -2.6529523
H     5.9805752    2.7852755    1.6165118
H     3.7969744   -0.4061697    5.1740149
H     6.7254744    3.6033510   -0.6156949
N    -4.5920505    0.5832239    0.1109316
C    -4.3681284    0.6278492    1.4907821
C    -5.2322832   -0.6245301   -0.1960426
C    -3.7847354    1.6460276    2.2540446
C    -4.8787321   -0.5586408    2.0811484
C    -5.6414697   -1.1156132   -1.4421724
C    -5.4286731   -1.3597629    1.0040118
C    -3.7031344    1.4501722    3.6349197
H    -3.4286789    2.5669558    1.7890138
C    -4.7869046   -0.7278378    3.4726629
C    -6.2625029   -2.3673822   -1.4703204
H    -5.4997292   -0.5355099   -2.3561691
C    -6.0588145   -2.6132371    0.9459351
C    -4.1936771    0.2752808    4.2396675
H    -3.2636253    2.2311368    4.2592986
H    -5.1833586   -1.6271259    3.9487629
C    -6.4702862   -3.1096561   -0.2914743
H    -6.6034727   -2.7712892   -2.4259679
H    -6.2280191   -3.1904462    1.8573477
H    -4.1234004    0.1596661    5.3227859
H    -6.9673781   -4.0796506   -0.3483939
C     1.0061779    3.0491473    0.7995879
C     1.9038632    3.9984280    0.2694784
C    -0.1394912    3.5318121    1.4660489
C     1.6552454    5.3710939    0.3810675
H     2.8228875    3.6556244   -0.2152395
C    -0.3810948    4.9018380    1.5895943
H    -0.8496388    2.8214617    1.8996385
C     0.5112478    5.8305859    1.0401046
H     2.3699501    6.0842802   -0.0361368
H    -1.2718377    5.2482722    2.1188196
H     0.3207284    6.9012241    1.1353099
Zn    0.6524003   -2.3917579    1.5430175
108
 ONNO_oCarbazolyl_HfBn+_alpha_agostic_ZnMe2_endonO_C
Hf    0.0493739    0.0190878   -0.1789018
O     1.8339010   -0.7751540   -0.3324014
O    -1.5606502    1.2924260   -0.1394841
N    -0.0743810   -1.1538702   -2.3069231
N     0.5195833    1.6637236   -1.9987850
C     0.5683682   -0.3693657   -3.4030326
H     1.6560771   -0.4878283   -3.3003809
H     0.2854007   -0.7910819   -4.3844066
C    -1.4989564   -1.4260777   -2.6558105
H    -1.9165538   -2.1317470   -1.9290564
H    -1.5659549   -1.8639353   -3.6674620
H    -2.0860451   -0.4972857   -2.6250287
C     0.6232896   -2.4957826   -2.1865907
H     0.3897652   -3.0815542   -3.0927670
H     0.1591396   -3.0049981   -1.3276360
C     2.1211971   -2.4214082   -2.0143607
C     2.6707741   -1.5596590   -1.0443335
C     4.0651468   -1.4933233   -0.8440059
C     4.9072116   -2.3082461   -1.6115166
H     5.9835760   -2.2594939   -1.4395251
C     4.3712085   -3.1649713   -2.5767257
C     2.9876825   -3.2146699   -2.7782613
H     2.5722039   -3.8846510   -3.5349707
C     0.1769875    1.0926864   -3.3325872
H     0.6859213    1.6603179   -4.1331909
H    -0.9056237    1.2200822   -3.4768888
C     1.9826986    1.9511216   -1.9235213
H     2.2354974    2.3139972   -0.9168586
H     2.2596791    2.7251877   -2.6603706
H     2.5622587    1.0415189   -2.1150846
C    -0.1919074    2.9860136   -1.8368167
H     0.1707904    3.6735697   -2.6208021
H     0.1378015    3.3998361   -0.8673851
C    -1.6955234    2.8995435   -1.8831741
C    -2.3362189    2.0429476   -0.9735033
C    -3.7408565    1.9411203   -0.9272988
C    -4.5018495    2.7140120   -1.8158055
H    -5.5899989    2.6462297   -1.7721893
C    -3.8740058    3.5615415   -2.7334265
C    -2.4781655    3.6551647   -2.7667148
H    -1.9921160    4.3258588   -3.4792572
H    -4.4766780    4.1605744   -3.4172719
H     5.0322897   -3.7971638   -3.1709128
C     0.7947526    0.9509736    1.9347484
H     0.6355713    1.2375604    2.9939040
H     0.8502073   -0.1592770    2.0327493
H     1.8234442    1.2786968    1.7007921
C    -0.9106579    4.3094344    1.7348068
H    -1.3327335    4.5419315    2.7269241
H     0.0503791    4.8445385    1.6491829
H    -1.5982427    4.7069744    0.9693624
C    -1.2605505   -1.5825113    0.6346109
H    -1.2204538   -1.0798408    1.6377339
H    -2.2946839   -1.3996978    0.2942899
N    -4.3468120    1.0449571   -0.0098089
C    -4.1206722    1.0367985    1.3687454
C    -4.9898219   -0.1562886   -0.3571758
C    -3.5409208    2.0328802    2.1668444
C    -4.6239141   -0.1691754    1.9195161
C    -5.3918205   -0.6108379   -1.6184330
C    -5.1860814   -0.9283339    0.8184792
C    -3.4294318    1.7787092    3.5408173
H    -3.2691727    3.0036853    1.7480134
C    -4.5045852   -0.3954545    3.3000264
C    -6.0139524   -1.8605341   -1.6848037
H    -5.2406771   -0.0097135   -2.5167663
C    -5.8163608   -2.1792141    0.7234099
C    -3.8936426    0.5721163    4.0998082
H    -3.0064186    2.5467941    4.1924465
H    -4.8880589   -1.3157924    3.7447344
C    -6.2273424   -2.6365576   -0.5289774
H    -6.3496742   -2.2366846   -2.6533634
H    -5.9819630   -2.7850756    1.6163081
H    -3.7994244    0.4065146    5.1742547
H    -6.7262189   -3.6033135   -0.6160602
N     4.5919862   -0.5835389    0.1109784
C     4.3684456   -0.6281833    1.4908808
C     5.2330971    0.6237247   -0.1960487
C     3.7845634   -1.6460248    2.2542171
C     4.8799562    0.5579445    2.0812100
C     5.6423262    1.1146284   -1.4422386
C     5.4302208    1.3587538    1.0040140
C     3.7033593   -1.4501753    3.6351152
H     3.4278414   -2.5667136    1.7892248
C     4.7884598    0.7271586    3.4727431
C     6.2642094    2.3659731   -1.4704291
H     5.4999825    0.5346895   -2.3562466
C     6.0611929    2.6118066    0.9458835
C     4.1947323   -0.2756096    4.2398178
H     3.2634889   -2.2308957    4.2595458
H     5.1855730    1.6261769    3.9488014
C     6.4727485    3.1080232   -0.2915766
H     6.6052360    2.7697220   -2.4261227
H     6.2309651    3.1888493    1.8572949
H     4.1247047   -0.1599801    5.3229498
H     6.9704885    4.0776825   -0.3485361
Zn   -0.6520280    2.3924388    1.5426156
C    -1.0068186   -3.0487709    0.7993271
C    -1.9044072   -3.9981180    0.2691629
C     0.1385543   -3.5313787    1.4663133
C    -1.6559954   -5.3707741    0.3812546
H    -2.8232305   -3.6553544   -0.2159577
C     0.3799587   -4.9014030    1.5903748
H     0.8486588   -2.8209953    1.8999269
C    -0.5122920   -5.8302057    1.0408578
H    -2.3706300   -6.0840055   -0.0359917
H     1.2704826   -5.2477641    2.1200145
H    -0.3219380   -6.9008386    1.1364487
108
 ONNO_oCarbazolyl_HfBn+_alpha_agostic_ZnMe2_endonON_B
Hf   -0.4593691   -0.1878364   -0.0415274
O     1.5466745   -0.3517663    0.6064255
O    -2.2877493   -0.4585303   -0.7314864
N    -0.6666708   -2.0235953    1.5249676
N    -0.2882988   -2.3227819   -1.3221737
C    -0.2767257   -3.3352008    0.9273009
H     0.8203074   -3.4002984    0.9515153
H    -0.6674216   -4.1622389    1.5471188
C    -2.0904995   -2.0953669    1.9723413
H    -2.3756054   -1.1451670    2.4367888
H    -2.2085454   -2.9135826    2.7045115
H    -2.7489983   -2.2718856    1.1151720
C     0.1626622   -1.7895580    2.7528951
H    -0.0897422   -2.5716226    3.4910087
H    -0.1645950   -0.8284987    3.1702497
C     1.6551207   -1.8061633    2.5360556
C     2.2943223   -1.0554415    1.5201520
C     3.7033585   -1.0610886    1.4570299
C     4.4557557   -1.8127559    2.3703084
H     5.5435613   -1.7849921    2.2874473
C     3.8286777   -2.5700951    3.3549994
C     2.4347787   -2.5575417    3.4267787
H     1.9268374   -3.1382547    4.2007729
C    -0.7963620   -3.4501266   -0.4895790
H    -0.4946950   -4.4180793   -0.9301140
H    -1.8944060   -3.4101166   -0.5100292
C     1.1190327   -2.6010027   -1.7172011
H     1.1801363   -3.5514989   -2.2770658
H     1.7546928   -2.6634809   -0.8259560
H     1.4886601   -1.7882147   -2.3544254
C    -1.0987350   -2.2499721   -2.5926930
H    -0.8887800   -3.1578182   -3.1863998
H    -0.7054209   -1.3949658   -3.1632266
C    -2.5928415   -2.1258188   -2.4039303
C    -3.1265414   -1.1852287   -1.4965960
C    -4.5261320   -1.0289968   -1.3838603
C    -5.3789518   -1.8160218   -2.1667515
H    -6.4560489   -1.6723759   -2.0683014
C    -4.8557923   -2.7607855   -3.0529573
C    -3.4705059   -2.9100944   -3.1651850
H    -3.0588554   -3.6440858   -3.8627314
H    -5.5241939   -3.3742001   -3.6582745
H     4.4151017   -3.1577483    4.0620987
C     3.5125984    2.1554062   -1.7743520
H     2.9613866    2.7729801   -2.5033365
H     4.0650475    2.8181539   -1.0915616
H     4.2418774    1.5362062   -2.3204100
C     0.3770298    0.8268071   -2.0239249
H     0.8669294    0.2796436   -2.8507161
H    -0.7163019    0.6931081   -2.2088871
H     0.5104123    1.9037083   -2.2358634
C    -1.1015618    1.0943160    1.7221858
H    -2.1868272    1.0684312    1.8928094
H    -0.5434570    1.0550422    2.6664395
N    -5.0554669   -0.0613313   -0.4863523
C    -5.0940106    1.3159458   -0.7199814
C    -5.4897035   -0.3043330    0.8200753
C    -4.7880919    2.0171364   -1.8928621
C    -5.5514392    1.9709616    0.4552109
C    -5.6455574   -1.5265855    1.4853025
C    -5.8008911    0.9360497    1.4403770
C    -4.9421155    3.4059943   -1.8701451
H    -4.4607506    1.4970831   -2.7950864
C    -5.6906399    3.3684299    0.4505438
C    -6.1096279   -1.4896503    2.8029498
H    -5.4371666   -2.4746480    0.9852284
C    -6.2658116    0.9426961    2.7652363
C    -5.3825669    4.0768123   -0.7115317
H    -4.7290357    3.9803988   -2.7745070
H    -6.0449227    3.8930021    1.3402085
C    -6.4126532   -0.2700054    3.4395278
H    -6.2532474   -2.4272925    3.3443456
H    -6.5157879    1.8838321    3.2593038
H    -5.4965405    5.1621527   -0.7302450
H    -6.7798514   -0.2776815    4.4673009
N     4.3973089   -0.2634542    0.4899835
C     5.0651473    0.9224742    0.8893451
C     5.1723871   -0.8424382   -0.5447754
C     4.7339646    1.7909609    1.9322744
C     6.1674014    1.1552913    0.0337409
C     4.9874299   -2.0678667   -1.1904107
C     6.2345496    0.0309617   -0.8837053
C     5.5226031    2.9348700    2.0920916
H     3.9047731    1.5774671    2.6100060
C     6.9384721    2.3144338    0.2065478
C     5.8729414   -2.3971348   -2.2215617
H     4.1982487   -2.7575036   -0.8856745
C     7.1022931   -0.3136310   -1.9309725
C     6.6067596    3.1987704    1.2343388
H     5.2968139    3.6306037    2.9027086
H     7.7892397    2.5184743   -0.4463163
C     6.9117591   -1.5257457   -2.5962419
H     5.7593150   -3.3516676   -2.7394059
H     7.9222949    0.3495610   -2.2128114
H     7.2019399    4.1011170    1.3847939
H     7.5841144   -1.8097471   -3.4075701
Zn    2.2150466    1.0460598   -0.8346285
C    -0.6838426    2.2175184    0.8654547
C     0.6435314    2.7394794    0.9215236
C    -1.5432447    2.7318580   -0.1418023
C     1.0538084    3.7664808    0.0663529
H     1.3139451    2.3942351    1.7142589
C    -1.1195111    3.7541763   -0.9978756
H    -2.5720012    2.3704592   -0.2049397
C     0.1742286    4.2750871   -0.9015055
H     2.0579002    4.1827946    0.1662226
H    -1.8194014    4.1529889   -1.7346512
H     0.4951937    5.0835549   -1.5606971
108
 ONNO_oCarbazolyl_HfBn+_alpha_agostic_ZnMe2_endonON
Hf   -0.6455650   -0.3744374   -0.2309816
O     1.4237136   -0.1505319    0.4414149
O    -2.4888459   -0.8400776   -0.6454804
N    -0.9468767   -0.8877413    2.1187671
N    -0.7526377   -2.9159603    0.0801770
C    -0.7005607   -2.3134549    2.4783267
H     0.3872240   -2.4511380    2.5593834
H    -1.1338664   -2.5364412    3.4703629
C    -2.3599897   -0.5211472    2.4430380
H    -2.5514531    0.5140658    2.1326882
H    -2.5277773   -0.6119277    3.5304289
H    -3.0563251   -1.1760520    1.9080773
C    -0.0655046    0.0251806    2.9222282
H    -0.3937816   -0.0032916    3.9759292
H    -0.2493864    1.0447350    2.5444867
C     1.4059015   -0.2846557    2.8582417
C     2.1003285   -0.2778878    1.6307176
C     3.5033731   -0.3903062    1.6348280
C     4.2058012   -0.5768912    2.8304057
H     5.2932963   -0.6612177    2.7957315
C     3.5168839   -0.6364663    4.0402750
C     2.1282320   -0.4771888    4.0440439
H     1.5855037   -0.4829979    4.9923821
C    -1.2893856   -3.2405210    1.4280915
H    -1.0741158   -4.2925642    1.6940731
H    -2.3827717   -3.1353019    1.3833731
C     0.6002806   -3.4991496   -0.0800236
H     0.5678155   -4.6013287    0.0065247
H     1.2703407   -3.1019450    0.6938838
H     0.9981594   -3.2268289   -1.0664423
C    -1.6305688   -3.5206053   -0.9833562
H    -1.5558122   -4.6217194   -0.9165486
H    -1.1878667   -3.2216712   -1.9461742
C    -3.0877856   -3.1247663   -0.9247379
C    -3.4528736   -1.7688850   -0.7982201
C    -4.8116546   -1.3870661   -0.7960039
C    -5.8015958   -2.3706337   -0.9223025
H    -6.8482398   -2.0624335   -0.9323529
C    -5.4484866   -3.7176531   -1.0343570
C    -4.0998375   -4.0884638   -1.0331636
H    -3.8257781   -5.1424029   -1.1258726
H    -6.2242041   -4.4783515   -1.1312159
H     4.0574451   -0.7846875    4.9756121
C     3.2911374    0.8854703   -2.8447094
H     4.0966823    1.6289952   -2.7387455
H     3.7078193   -0.0215113   -3.3120188
H     2.5074486    1.2929171   -3.5008041
C     0.1886792   -0.7312942   -2.2962433
H     1.1461300   -1.2466031   -2.5023109
H    -0.5874816   -1.3068568   -2.8402268
H     0.2349797    0.2363287   -2.8393045
C    -1.0780129    1.8365862   -0.1498497
H    -1.4704213    1.9275977   -1.1879740
H    -1.9338205    2.0872320    0.5015037
N    -5.1522981   -0.0196632   -0.6427018
C    -4.8088372    1.0157072   -1.5207063
C    -5.7625241    0.5395549    0.4879538
C    -4.2031052    0.9384350   -2.7799132
C    -5.2110123    2.2530299   -0.9531827
C    -6.2506113   -0.0970510    1.6358549
C    -5.8162395    1.9505036    0.3297348
C    -3.9892782    2.1361785   -3.4662801
H    -3.9209557   -0.0210477   -3.2168690
C    -4.9862583    3.4417297   -1.6658531
C    -6.8086379    0.7079868    2.6328795
H    -6.2128178   -1.1827699    1.7442690
C    -6.3843859    2.7338391    1.3466099
C    -4.3718690    3.3758004   -2.9163025
H    -3.5259287    2.1077894   -4.4548551
H    -5.2935375    4.4034411   -1.2499601
C    -6.8770317    2.1074046    2.4921222
H    -7.2070535    0.2387628    3.5349970
H    -6.4412456    3.8192864    1.2417706
H    -4.1950164    4.2919797   -3.4825668
H    -7.3265235    2.7057737    3.2866617
N     4.2094119   -0.2340931    0.3820339
C     5.1697376    0.8377670    0.2563017
C     4.8189799   -1.3708668   -0.2613390
C     5.0924260    2.1158863    0.8068741
C     6.2305420    0.4295273   -0.5777707
C     4.3551888   -2.6843747   -0.3002507
C     6.0072140   -0.9700682   -0.9084189
C     6.1223505    3.0084333    0.4894946
H     4.2692362    2.4113469    1.4585608
C     7.2440888    1.3452866   -0.8963282
C     5.0983382   -3.6094993   -1.0421504
H     3.4623318   -2.9872169    0.2464465
C     6.7296621   -1.9080733   -1.6601510
C     7.1798385    2.6311366   -0.3566416
H     6.1015857    4.0159220    0.9088645
H     8.0729455    1.0557190   -1.5444822
C     6.2644891   -3.2228185   -1.7243367
H     4.7690462   -4.6492957   -1.0851999
H     7.6476315   -1.6191622   -2.1747544
H     7.9649616    3.3530548   -0.5875831
H     6.8204922   -3.9651345   -2.2993040
Zn    2.5815685    0.4507215   -1.0976082
C     0.0658991    2.7707576    0.0570652
C     0.2657968    3.4431922    1.2812175
C     1.0187927    2.9970365   -0.9648494
C     1.3578702    4.2938611    1.4779279
H    -0.4759809    3.3347004    2.0784948
C     2.1130471    3.8513524   -0.7691894
H     0.8493472    2.5659856   -1.9568662
C     2.2927940    4.5010952    0.4566953
H     1.4669928    4.8166173    2.4313568
H     2.8124946    4.0259018   -1.5899839
H     3.1339845    5.1809674    0.6042837
108
 ONNO_oCarbazolyl_HfBn+_alpha_agostic_ZnMe2_endonO
Hf    0.2450657   -0.3059509   -0.0137541
O    -1.7162687    0.2472411   -0.4584054
O     1.9159596   -1.3120652    0.1131150
N     0.5601230    0.4107393   -2.2579685
N    -0.1203060   -2.3001957   -1.5280195
C     0.1086716   -0.5836019   -3.2762231
H    -0.9810585   -0.4787043   -3.3796970
H     0.5572750   -0.3433763   -4.2565766
C     2.0217412    0.6805157   -2.4304597
H     2.3418110    1.4183576   -1.6836424
H     2.2076851    1.0833980   -3.4413433
H     2.5962961   -0.2430449   -2.2914450
C    -0.1515402    1.7144201   -2.4743964
H     0.1368964    2.0989779   -3.4686752
H     0.2535044    2.4163700   -1.7278140
C    -1.6611548    1.6914862   -2.3928839
C    -2.3764393    1.0452636   -1.3581869
C    -3.7713748    1.2481236   -1.2472573
C    -4.4402682    2.0544907   -2.1805545
H    -5.5122368    2.2147671   -2.0584622
C    -3.7469906    2.6422599   -3.2348414
C    -2.3667833    2.4592323   -3.3307381
H    -1.8098376    2.9437477   -4.1361079
C     0.4829726   -1.9921621   -2.8531254
H     0.1453454   -2.7203993   -3.6134885
H     1.5732675   -2.0985120   -2.7598338
C    -1.5599526   -2.6295216   -1.7070268
H    -2.0070894   -2.8656504   -0.7318042
H    -1.6717566   -3.5062101   -2.3702919
H    -2.0973418   -1.7767428   -2.1387705
C     0.5278123   -3.5203455   -0.9193934
H     0.2235374   -4.4057752   -1.5053862
H     0.0800849   -3.6279901    0.0834877
C     2.0331621   -3.4876902   -0.8218019
C     2.6691035   -2.3707713   -0.2464756
C     4.0690209   -2.3460066   -0.0739869
C     4.8273285   -3.4458686   -0.4985165
H     5.9084097   -3.4251930   -0.3521862
C     4.2061856   -4.5478845   -1.0917513
C     2.8163724   -4.5679247   -1.2495136
H     2.3315928   -5.4362784   -1.7024030
H     4.8051985   -5.3984585   -1.4195358
H    -4.2743583    3.2598876   -3.9626115
C    -3.6818173   -2.5175383    1.3122496
H    -3.1036223   -3.4581169    1.3016298
H    -4.2157803   -2.4683752    2.2755054
H    -4.4339054   -2.5581297    0.5086151
C    -0.5225795   -1.1449668    2.0698716
H     0.4263675   -0.6176153    2.3377833
H    -1.1561232   -0.9062938    2.9479262
H    -0.2899014   -2.2209684    2.1518089
C     0.9815165    1.6270621    0.8015987
H     1.7783317    1.1814025    1.4378325
H     0.0819704    1.7144459    1.4619584
C     1.4014348    2.9855751    0.3479300
C     0.4640583    4.0230236    0.1593528
C     2.7560177    3.2669896    0.0716804
C     0.8604531    5.2817314   -0.3029479
H    -0.5909450    3.8463070    0.3909815
C     3.1499654    4.5247592   -0.3942923
H     3.5121765    2.4956591    0.2415365
C     2.2056481    5.5388119   -0.5883066
H     0.1133598    6.0684375   -0.4310162
H     4.2068100    4.7137350   -0.5962759
H     2.5159749    6.5227416   -0.9449998
N     4.6837441   -1.2109596    0.5098341
C     4.4463227   -0.7261293    1.8017191
C     5.5627310   -0.3333763   -0.1407292
C     3.6657421   -1.2805614    2.8232097
C     5.1815124    0.4743831    1.9854029
C     6.0669216   -0.3910753   -1.4457593
C     5.8928340    0.7256874    0.7464838
C     3.6147533   -0.5959861    4.0403262
H     3.1344648   -2.2237104    2.6833659
C     5.1124396    1.1419919    3.2188566
C     6.9255145    0.6338032   -1.8517935
H     5.8111623   -1.2105522   -2.1200017
C     6.7602089    1.7410697    0.3125240
C     4.3242018    0.6053916    4.2368691
H     3.0233234   -1.0100717    4.8599328
H     5.6734835    2.0644287    3.3813196
C     7.2714157    1.6880667   -0.9846651
H     7.3411502    0.6107720   -2.8613034
H     7.0329198    2.5592245    0.9823924
H     4.2662456    1.1119289    5.2018846
H     7.9519535    2.4675305   -1.3318698
N    -4.5159774    0.6572533   -0.1902817
C    -4.3066238    0.8713856    1.1799186
C    -5.7582489    0.0063011   -0.3427775
C    -3.2239143    1.4921816    1.8343712
C    -5.4112670    0.3413388    1.9085373
C    -6.3777956   -0.4466905   -1.5134292
C    -6.3341765   -0.2023953    0.9345618
C    -3.2613417    1.5528658    3.2390973
H    -2.4305299    1.9892281    1.2755192
C    -5.4164392    0.4208047    3.3059867
C    -7.6046885   -1.1002195   -1.3803652
H    -5.9253234   -0.2998266   -2.4948490
C    -7.5672040   -0.8649074    1.0423664
C    -4.3359515    1.0168279    3.9648943
H    -2.4436572    2.0473822    3.7671460
H    -6.2576981    0.0236259    3.8769490
C    -8.1976760   -1.3051606   -0.1194406
H    -8.1129836   -1.4607724   -2.2766768
H    -8.0224229   -1.0343911    2.0198200
H    -4.3350120    1.0821120    5.0539918
H    -9.1585902   -1.8179523   -0.0549018
Zn   -2.4895592   -0.9747508    1.1523747
108
 ONNO_oCarbazolyl_HfBn+_alpha_agostic_ZnMe2_endon
Hf   -0.1165136   -0.1648820   -0.2290194
O     1.6145934   -1.1039533   -0.0523067
O    -1.6092918    0.9523669   -0.8745626
N    -0.5485464   -2.1522202   -1.4729290
N     0.4595378    0.3293283   -2.6205553
C    -0.0298489   -2.0767469   -2.8745280
H     1.0356255   -2.3452526   -2.8460462
H    -0.5410758   -2.8299339   -3.4995898
C    -2.0278890   -2.3692401   -1.4976949
H    -2.3904310   -2.4771376   -0.4682076
H    -2.2628656   -3.2861060   -2.0659441
H    -2.5275599   -1.5109866   -1.9652224
C     0.0691841   -3.3524469   -0.7808762
H    -0.2951343   -4.2593094   -1.2941950
H    -0.3427270   -3.3597810    0.2407813
C     1.5805687   -3.3769815   -0.7390003
C     2.2909663   -2.2313229   -0.3273542
C     3.6975882   -2.2539639   -0.2161092
C     4.3945775   -3.4333195   -0.5044920
H     5.4805170   -3.4485328   -0.3984816
C     3.6979593   -4.5712600   -0.9221661
C     2.3038481   -4.5386795   -1.0428895
H     1.7672006   -5.4340597   -1.3661509
C    -0.2211128   -0.6914746   -3.4636423
H     0.1704692   -0.6653363   -4.4978419
H    -1.2871740   -0.4249864   -3.5101664
C     1.9309753    0.2762555   -2.8395174
H     2.4251352    1.0250625   -2.2053077
H     2.1702326    0.4930779   -3.8960642
H     2.3253005   -0.7101576   -2.5713972
C     0.0124181    1.7132597   -3.0244901
H     0.4133087    1.9276529   -4.0312940
H     0.5117453    2.4091719   -2.3274057
C    -1.4766795    1.9518236   -3.0197889
C    -2.2266691    1.5940075   -1.8834785
C    -3.6073751    1.8752434   -1.8151075
C    -4.2332598    2.5011606   -2.9006740
H    -5.2997473    2.7225211   -2.8354953
C    -3.4991921    2.8373483   -4.0420698
C    -2.1280074    2.5658329   -4.0979730
H    -1.5540193    2.8407197   -4.9864692
H    -3.9943406    3.3227039   -4.8840588
H     4.2428995   -5.4884915   -1.1487315
C     2.6686008    4.9261598    2.5297481
H     1.9018937    5.7064232    2.3906257
H     2.8879265    4.8477467    3.6077557
H     3.5881042    5.2552344    2.0163475
C     1.0529514    1.7808526    0.9139113
H     1.4647073    0.8662102    1.3770365
H    -0.0114903    1.9924545    1.1243794
H     1.3144590    1.8870496   -0.1562081
C    -1.2342208   -0.9612348    1.5133668
H    -0.5220598   -0.3630191    2.1485903
H    -2.1707083   -0.3724089    1.4901656
N    -4.3325263    1.5055108   -0.6535864
C    -4.0915113    1.9879224    0.6372207
C    -5.2509643    0.4502228   -0.5692237
C    -3.2632338    3.0413051    1.0430112
C    -4.8768215    1.2493222    1.5611191
C    -5.7682212   -0.3546555   -1.5913611
C    -5.6158000    0.2665719    0.7914163
C    -3.2213128    3.3400719    2.4073837
H    -2.6915408    3.6233992    0.3174304
C    -4.8167156    1.5719609    2.9265409
C    -6.6759577   -1.3533013   -1.2288957
H    -5.4856182   -0.2011914   -2.6346056
C    -6.5334840   -0.7421053    1.1262663
C    -3.9848930    2.6120380    3.3416218
H    -2.5970881    4.1671262    2.7537120
H    -5.4172022    1.0206690    3.6528967
C    -7.0572200   -1.5462025    0.1131056
H    -7.1038128   -1.9910448   -2.0052610
H    -6.8343903   -0.8938767    2.1649633
H    -3.9344880    2.8764677    4.3993630
H    -7.7760579   -2.3296572    0.3596232
N     4.3722321   -1.0549512    0.1523987
C     4.1192987   -0.3053767    1.2995194
C     5.1509822   -0.2761916   -0.7189791
C     3.4101850   -0.6704743    2.4523559
C     4.7469035    0.9657283    1.1756647
C     5.6294774   -0.5931398   -1.9961946
C     5.4117506    0.9806352   -0.1118838
C     3.3100794    0.2673846    3.4823069
H     2.9685517   -1.6632295    2.5487239
C     4.6379570    1.8924165    2.2271967
C     6.3923968    0.3729518   -2.6560673
H     5.4268723   -1.5617834   -2.4557610
C     6.1867870    1.9321833   -0.7954607
C     3.9082631    1.5415413    3.3733401
H     2.7769100    0.0019220    4.3973776
H     5.1504647    2.8556849    2.1741060
C     6.6723912    1.6208594   -2.0646077
H     6.7875377    0.1503730   -3.6492883
H     6.4086969    2.8992996   -0.3394902
H     3.8553194    2.2352607    4.2150072
H     7.2816273    2.3467573   -2.6056391
Zn    2.0647578    3.2336550    1.8296024
C    -1.4581727   -2.2871054    2.1596359
C    -2.7338094   -2.8890015    2.1360004
C    -0.4105232   -2.9958122    2.7850039
C    -2.9449236   -4.1548055    2.6922838
H    -3.5750733   -2.3482345    1.6926833
C    -0.6247210   -4.2561685    3.3490192
H     0.5843486   -2.5443449    2.8380712
C    -1.8926300   -4.8473028    3.2997576
H    -3.9444063   -4.5948808    2.6625704
H     0.2029040   -4.7778258    3.8352820
H    -2.0604351   -5.8310235    3.7421934
108
 ONNO_oCarbazolyl_HfBn+_eta2_ZnMe2_endonO
Hf    0.1519785   -0.2563762    0.0436702
O     1.9468136   -0.7603095    0.7053077
O    -1.6956770   -0.0476173   -0.8231591
N    -0.1345565   -2.5912517    0.7235949
N     0.3230012   -1.6643038   -1.9866995
C     0.3644959   -3.5087512   -0.3418105
H     1.4626420   -3.5089706   -0.2921097
H     0.0267651   -4.5417479   -0.1393618
C    -1.5738814   -2.8693752    0.9865699
H    -1.9167242   -2.2525339    1.8244924
H    -1.7179527   -3.9359172    1.2355433
H    -2.1749752   -2.6186755    0.1049056
C     0.6104820   -2.8941830    2.0001282
H     0.3309909   -3.9130945    2.3229172
H     0.2218265   -2.1933833    2.7526913
C     2.1154281   -2.8017227    1.9133180
C     2.7245953   -1.6901729    1.2945532
C     4.1312431   -1.5668116    1.2840479
C     4.9193412   -2.5565167    1.8831698
H     6.0039881   -2.4389670    1.8701290
C     4.3217419   -3.6680307    2.4830981
C     2.9283690   -3.7851053    2.4930417
H     2.4603002   -4.6514322    2.9675347
C    -0.1179839   -3.0630114   -1.7058491
H     0.2641301   -3.7448932   -2.4870044
H    -1.2148824   -3.0864950   -1.7595727
C     1.7457360   -1.6893680   -2.4352291
H     2.0843180   -0.6724022   -2.6648622
H     1.8470618   -2.3144983   -3.3399349
H     2.3845245   -2.0904913   -1.6404563
C    -0.4980698   -1.1053809   -3.1251697
H    -0.2439585   -1.6641852   -4.0429619
H    -0.1585728   -0.0678757   -3.2731278
C    -1.9895522   -1.1639943   -2.9052766
C    -2.5406105   -0.6159103   -1.7280704
C    -3.9343090   -0.6918086   -1.4996188
C    -4.7579340   -1.2801673   -2.4699275
H    -5.8318788   -1.3189528   -2.2806086
C    -4.2177026   -1.8058557   -3.6451572
C    -2.8365651   -1.7546357   -3.8523986
H    -2.4054154   -2.1776465   -4.7631644
H    -4.8696405   -2.2576313   -4.3937406
H     4.9393605   -4.4388608    2.9455847
C    -1.8588730    2.9418918   -2.9598302
H    -1.1477462    3.3473244   -3.6999091
H    -2.5383801    2.2514615   -3.4871776
H    -2.4537454    3.7818168   -2.5676868
C    -0.7643628    0.2261500    2.0677985
H    -1.8422135    0.0488636    2.1677093
H    -0.1989378   -0.1347509    2.9368394
C     1.1324352    1.5339079   -1.3340958
H     1.3289982    2.6115230   -1.1642817
H     1.9331492    1.0744544   -0.7123808
H     1.4190725    1.3282467   -2.3798291
N    -4.5048479   -0.2143435   -0.2868390
C    -4.7111486    1.1236499    0.0616423
C    -4.9058708   -1.0187651    0.7878635
C    -4.5541504    2.2704792   -0.7250173
C    -5.1953290    1.1851278    1.3961948
C    -4.9568539   -2.4154462    0.8776877
C    -5.3183605   -0.1828829    1.8603151
C    -4.8583340    3.5017831   -0.1368932
H    -4.2344218    2.2041442   -1.7646978
C    -5.4846898    2.4363800    1.9642774
C    -5.4074189   -2.9704687    2.0784832
H    -4.6824426   -3.0495346    0.0323836
C    -5.7627104   -0.7676581    3.0569973
C    -5.3067832    3.5877658    1.1960630
H    -4.7633064    4.4131697   -0.7315416
H    -5.8592770    2.5067392    2.9874117
C    -5.7990338   -2.1583077    3.1605489
H    -5.4708044   -4.0566980    2.1725373
H    -6.0865003   -0.1421801    3.8913061
H    -5.5392579    4.5649181    1.6230582
H    -6.1513480   -2.6246232    4.0822049
N     4.7309903   -0.4290607    0.6741704
C     4.8338072    0.8382219    1.2538659
C     5.1804194   -0.3520231   -0.6472333
C     4.5405038    1.2314872    2.5652944
C     5.3524776    1.7459367    0.2911715
C     5.2897103   -1.3703790   -1.6022607
C     5.5692873    0.9865046   -0.9252435
C     4.7717786    2.5673818    2.9043559
H     4.1711982    0.5154499    3.3021684
C     5.5726710    3.0832088    0.6586655
C     5.7850775   -1.0233010   -2.8620815
H     5.0244048   -2.4021704   -1.3627215
C     6.0645410    1.3060436   -2.1996308
C     5.2789769    3.4859900    1.9625259
H     4.5698651    2.9010399    3.9245626
H     5.9822222    3.7952167   -0.0609615
C     6.1642347    0.3001308   -3.1615034
H     5.8948779   -1.7979286   -3.6242305
H     6.3754385    2.3264953   -2.4329847
H     5.4619248    4.5188609    2.2651047
H     6.5551183    0.5351286   -4.1530946
C    -0.4219640    1.6089969    1.7054329
C     0.8975079    2.1060869    1.8883167
C    -1.3439743    2.4561678    1.0139036
C     1.2561587    3.3958375    1.4813986
H     1.6336983    1.4915497    2.4107433
C    -0.9763306    3.7524950    0.6198064
H    -2.3806090    2.1307097    0.8951794
C     0.3252431    4.2264663    0.8496794
H     2.2733635    3.7461331    1.6684182
H    -1.7279770    4.4017170    0.1653405
H     0.6004683    5.2397238    0.5518521
Zn   -0.8731063    2.0269574   -1.5540252
108
 ONNO_oCarbazolyl_HfBn+_eta2_ZnMe2_endon
Hf    0.2476732   -0.5499269   -0.1012172
O    -1.5569302   -1.1957129   -0.6291399
O     1.9733466   -0.1454252    0.8018997
N     0.6937314   -2.8950186   -0.5743871
N     0.1367155   -1.8013669    2.0648993
C     0.4446693   -3.7662475    0.6148345
H    -0.6301589   -3.9940061    0.6419255
H     0.9795158   -4.7247712    0.4935636
C     2.1196742   -3.0514944   -0.9917975
H     2.2924132   -2.4950668   -1.9188348
H     2.3464575   -4.1196843   -1.1565108
H     2.7862163   -2.6500510   -0.2189967
C    -0.1606515   -3.3987556   -1.7138564
H     0.1764219   -4.4203471   -1.9643103
H     0.0730290   -2.7530741   -2.5727033
C    -1.6521546   -3.4146444   -1.4679349
C    -2.2997213   -2.2512447   -0.9973382
C    -3.7103203   -2.2054593   -0.9262086
C    -4.4613715   -3.3324127   -1.2796880
H    -5.5495437   -3.2755538   -1.2219505
C    -3.8227817   -4.5008198   -1.7049923
C    -2.4276930   -4.5327913   -1.8040205
H    -1.9310485   -5.4373714   -2.1646894
C     0.8838431   -3.0780724    1.8892076
H     0.7172441   -3.7419457    2.7580157
H     1.9563310   -2.8389619    1.8595832
C    -1.2589088   -2.1069937    2.4790044
H    -1.2584227   -2.7426408    3.3831972
H    -1.7956447   -2.6180375    1.6719088
H    -1.7920007   -1.1758810    2.7072418
C     0.7563786   -1.0083341    3.1886471
H     0.5465199   -1.5334592    4.1377737
H     0.2125753   -0.0502875    3.2249443
C     2.2418036   -0.7724054    3.0764531
C     2.7866088   -0.3008620    1.8635489
C     4.1690666   -0.0231841    1.7761332
C     4.9894724   -0.2194116    2.8935614
H     6.0529663    0.0073768    2.8035190
C     4.4540423   -0.6961844    4.0928215
C     3.0862152   -0.9723263    4.1764314
H     2.6628812   -1.3441957    5.1131201
H     5.0990934   -0.8500388    4.9586729
H    -4.4109880   -5.3787417   -1.9746243
C    -3.0531887    4.6157203    1.7753175
H    -3.8003067    4.7995914    0.9848099
H    -3.5788049    4.5653876    2.7432965
H    -2.3622671    5.4750919    1.8026152
C    -1.0669286    1.3385885    1.0982278
H    -1.2462381    1.2772977    0.0058111
H    -0.0217763    1.5513638    1.3796091
H    -1.5343640    0.5130666    1.6514049
C     1.0892178   -0.2265067   -2.1748062
H     2.1874400   -0.2001464   -2.1950532
H     0.6811151   -0.7886362   -3.0250519
N     4.7165750    0.4590719    0.5550978
C     4.6469911    1.7796584    0.1048564
C     5.2804574   -0.3268122   -0.4536166
C     4.1845599    2.9156499    0.7808063
C     5.1685250    1.8454150   -1.2156984
C     5.5707352   -1.6966445   -0.4456486
C     5.5706931    0.4986889   -1.5736174
C     4.2464046    4.1364171    0.1033097
H     3.8086962    2.8515988    1.8037268
C     5.2141236    3.0854728   -1.8731250
C     6.1501747   -2.2399658   -1.5954176
H     5.3765493   -2.3115503    0.4355795
C     6.1532027   -0.0746060   -2.7153109
C     4.7502027    4.2222036   -1.2101591
H     3.9096068    5.0443536    0.6088191
H     5.6145705    3.1612196   -2.8860740
C     6.4347446   -1.4412234   -2.7204481
H     6.4001823   -3.3030172   -1.6156154
H     6.3891703    0.5417090   -3.5852357
H     4.7889795    5.1928282   -1.7078228
H     6.8940175   -1.8965635   -3.5996318
N    -4.3500534   -0.9866724   -0.5505378
C    -4.5965685    0.0771270   -1.4241454
C    -4.6501465   -0.5709390    0.7474436
C    -4.4761735    0.1141275   -2.8187275
C    -5.0615162    1.1936479   -0.6784347
C    -4.6113080   -1.3020288    1.9412324
C    -5.0844631    0.7838319    0.7125782
C    -4.8404183    1.2972775   -3.4657717
H    -4.1346300   -0.7569708   -3.3807104
C    -5.4217122    2.3714783   -1.3547918
C    -4.9822860   -0.6453009    3.1178890
H    -4.3315077   -2.3571136    1.9469876
C    -5.4543466    1.4192495    1.9105207
C    -5.3086411    2.4154414   -2.7449897
H    -4.7742802    1.3510451   -4.5544879
H    -5.8024065    3.2338258   -0.8030588
C    -5.3907757    0.7032337    3.1077188
H    -4.9749049   -1.1956869    4.0612855
H    -5.8064319    2.4530753    1.9034471
H    -5.6010524    3.3179652   -3.2849282
H    -5.6869351    1.1822732    4.0426846
Zn   -2.1020825    2.9832681    1.4282264
C     0.4852665    1.1161256   -2.0368445
C    -0.8447548    1.3793159   -2.4740003
C     1.1533776    2.1497015   -1.3236191
C    -1.4477386    2.6177768   -2.2580428
H    -1.3888249    0.6048665   -3.0181789
C     0.5416382    3.3901739   -1.1087649
H     2.1812921    1.9937928   -0.9900999
C    -0.7575642    3.6312489   -1.5718383
H    -2.4605276    2.7920682   -2.6265643
H     1.1009281    4.1759592   -0.5966755
H    -1.2209845    4.6103409   -1.4297997
108
 ONNO_oCarbazolyl_HfBn+_ZnMe2_bridged
Hf    0.0492430   -0.3695024   -0.0781364
O    -1.6391278   -1.1243820   -0.7531149
O     1.7613857   -0.0227004    0.8243118
N     0.5630994   -2.7577011   -0.3244126
N    -0.2851553   -1.3172286    2.1666167
C     0.0155909   -3.4426728    0.8888564
H    -1.0703164   -3.5414337    0.7509984
H     0.4299349   -4.4648516    0.9585393
C     2.0261634   -3.0283074   -0.4287371
H     2.4277158   -2.5585347   -1.3372343
H     2.2098492   -4.1155983   -0.4824540
H     2.5548294   -2.6089984    0.4352900
C    -0.0881014   -3.3286157   -1.5666653
H     0.2900883   -4.3554962   -1.7124948
H     0.2850185   -2.7238404   -2.4106626
C    -1.5985120   -3.3560908   -1.5572597
C    -2.3214585   -2.2105987   -1.1675465
C    -3.7320455   -2.2107587   -1.1840767
C    -4.4125781   -3.3620718   -1.6024014
H    -5.5033820   -3.3477186   -1.6249379
C    -3.7025538   -4.5036787   -1.9830639
C    -2.3040467   -4.4994667   -1.9557459
H    -1.7512955   -5.3938925   -2.2535286
C     0.3313567   -2.6795867    2.1654109
H    -0.0297485   -3.2555502    3.0369075
H     1.4161440   -2.5515909    2.2872567
C    -1.7322104   -1.4189325    2.5136704
H    -2.1803464   -0.4155252    2.5273513
H    -1.8555987   -1.8774852    3.5104383
H    -2.2619714   -2.0199645    1.7651002
C     0.3714888   -0.4606049    3.2289302
H     0.0743192   -0.8513435    4.2179477
H    -0.0774400    0.5434328    3.1335376
C     1.8796283   -0.3800018    3.1641495
C     2.5195172   -0.1401354    1.9314239
C     3.9264920   -0.0559074    1.8503898
C     4.6848590   -0.1828327    3.0219168
H     5.7708121   -0.0995467    2.9560752
C     4.0575347   -0.4149372    4.2492500
C     2.6645086   -0.5216358    4.3168549
H     2.1789770   -0.7126577    5.2769996
H     4.6564945   -0.5129438    5.1555245
H    -4.2395747   -5.3960981   -2.3067880
C    -0.0441926    3.6375282   -2.6675289
H     0.2828712    4.5137081   -2.0842897
H     0.5962228    3.5506407   -3.5600065
H    -1.0811677    3.8173364   -2.9966725
C    -1.0131682    1.6966104    0.3168273
H    -1.0623720    0.9494623    1.1760235
H    -2.0391131    1.6614517   -0.0926807
C     0.9834591    0.1647606   -2.1577298
H     1.8899167    0.7449074   -2.4125369
H     1.4338879   -0.8196177   -1.8624096
H     0.4275489   -0.0387698   -3.0892264
N    -4.4358004   -1.0583579   -0.7509440
C    -4.3747844    0.2099242   -1.3374991
C    -5.2002140   -0.9704896    0.4214304
C    -3.7535414    0.6013181   -2.5299939
C    -5.1132290    1.1232337   -0.5384283
C    -5.5185489   -1.9722861    1.3467535
C    -5.6363715    0.3711065    0.5857971
C    -3.8740965    1.9401496   -2.9112933
H    -3.2159656   -0.1169580   -3.1515677
C    -5.2195271    2.4632889   -0.9459584
C    -6.2967861   -1.6082977    2.4489052
H    -5.1869231   -3.0030045    1.2076452
C    -6.4189791    0.7078349    1.7017081
C    -4.5951825    2.8643349   -2.1281257
H    -3.4136673    2.2722232   -3.8441177
H    -5.7944955    3.1778306   -0.3532345
C    -6.7439807   -0.2847490    2.6264910
H    -6.5699110   -2.3700363    3.1821372
H    -6.7699045    1.7320824    1.8430845
H    -4.6800919    3.8998282   -2.4629127
H    -7.3567261   -0.0370536    3.4949747
N     4.5481985    0.0996663    0.5850282
C     4.3278085    1.1414832   -0.3240954
C     5.3065686   -0.8934998   -0.0559560
C     3.6518837    2.3521588   -0.1318998
C     4.9561825    0.8210499   -1.5561553
C     5.7477586   -2.1272360    0.4384905
C     5.5799733   -0.4768822   -1.3857418
C     3.5904846    3.2383529   -1.2108934
H     3.2079935    2.6085262    0.8304528
C     4.8831462    1.7304809   -2.6243819
C     6.4856763   -2.9421618   -0.4244838
H     5.5385472   -2.4392503    1.4633257
C     6.3268981   -1.3140349   -2.2298941
C     4.1934601    2.9305540   -2.4476316
H     3.0801149    4.1953605   -1.0850724
H     5.3676838    1.5056937   -3.5767654
C     6.7753601   -2.5421327   -1.7432010
H     6.8521076   -3.9051168   -0.0627176
H     6.5548611   -1.0072613   -3.2527389
H     4.1342264    3.6489953   -3.2670846
H     7.3625676   -3.1991489   -2.3871251
C    -0.7560408    3.0387163    0.9605205
C     0.3590935    3.2559361    1.7921631
C    -1.6371728    4.1105291    0.7263852
C     0.5823891    4.5047199    2.3777038
H     1.0597316    2.4386961    1.9822288
C    -1.4037221    5.3632877    1.3005245
H    -2.5105759    3.9576961    0.0876256
C    -0.2961230    5.5655864    2.1300844
H     1.4483778    4.6509086    3.0269056
H    -2.0972228    6.1835593    1.1041276
H    -0.1188265    6.5427602    2.5830727
Zn    0.0479717    2.0378110   -1.5750526
115
 ONNO_oCarbazolyl_HfMe+_Al2Me6
Hf    0.3138516   -0.6604929   -0.2324041
O    -1.4549735   -1.3786030   -0.7646870
O     1.9493639   -0.1803979    0.7686686
N     0.8496696   -2.9618018   -0.4820877
N     0.0097880   -1.7327611    2.0370296
C     0.4154616   -3.7715908    0.7012057
H    -0.6601676   -3.9662601    0.5885358
H     0.9287936   -4.7493517    0.6874703
C     2.3229708   -3.1180250   -0.6787762
H     2.6353239   -2.5428811   -1.5579625
H     2.5695331   -4.1833728   -0.8281185
H     2.8626663   -2.7361475    0.1960115
C     0.1677441   -3.4982375   -1.7253535
H     0.5792434   -4.5018712   -1.9293352
H     0.4788317   -2.8355132   -2.5466247
C    -1.3379149   -3.5880948   -1.6444891
C    -2.0958835   -2.4845589   -1.1938161
C    -3.5049344   -2.5543568   -1.1788120
C    -4.1467257   -3.7253766   -1.6043753
H    -5.2374593   -3.7568474   -1.5956040
C    -3.4009745   -4.8254491   -2.0321758
C    -2.0045273   -4.7520562   -2.0499017
H    -1.4198799   -5.6097161   -2.3920725
C     0.6984858   -3.0514991    2.0070415
H     0.3741253   -3.6806110    2.8571054
H     1.7753911   -2.8669500    2.1297274
C    -1.4353893   -1.9119352    2.3420141
H    -1.9395925   -0.9352388    2.3319606
H    -1.5660651   -2.3681694    3.3398812
H    -1.9105250   -2.5462126    1.5851126
C     0.5895605   -0.8686689    3.1278549
H     0.3046245   -1.2977760    4.1053211
H     0.0783267    0.1072207    3.0501179
C     2.0865732   -0.6861334    3.0837328
C     2.7063638   -0.3099967    1.8747897
C     4.1028536   -0.1086955    1.8223734
C     4.8665942   -0.2773301    2.9843868
H     5.9434712   -0.1097182    2.9303415
C     4.2576756   -0.6539648    4.1846836
C     2.8751728   -0.8595989    4.2291915
H     2.3987627   -1.1565227    5.1670009
H     4.8595588   -0.7841960    5.0849144
H    -3.9062054   -5.7344684   -2.3607292
Al   -1.6334954    3.3632173    0.7127198
Al   -0.9058009    5.7501703   -0.0525789
C    -0.0166044    4.4820807    1.5383642
H     0.9459318    4.0870474    1.1726659
H     0.1795834    5.5143968    1.8974839
H    -0.2466677    3.9738963    2.4972876
C    -2.1399891    7.0335960    0.7882618
H    -1.5920722    7.7571851    1.4197359
H    -2.6774294    7.6268683    0.0256013
H    -2.9048441    6.5598628    1.4283251
C     0.5965720    6.1454510   -1.2580704
H     0.2496848    6.7064117   -2.1450173
H     1.3518819    6.7806304   -0.7601705
H     1.1136298    5.2410842   -1.6232021
C    -3.1490622    3.1894018    1.9554704
H    -2.8289573    2.8012442    2.9408149
H    -3.6536652    4.1533780    2.1439546
H    -3.9133726    2.4915796    1.5686132
C    -0.7348013    1.5923757    0.2022785
H    -1.3826753    1.1458928   -0.5747869
H     0.2953229    1.8140684   -0.1331184
H    -0.7543453    1.0112997    1.1482461
C    -2.0818555    4.2310066   -1.1581127
H    -2.4963149    5.1912005   -1.5307785
H    -1.4245834    3.8369414   -1.9512668
H    -2.9978078    3.6028195   -1.1541321
C     1.1602027   -0.2670495   -2.2420654
H     1.1070791    0.8470996   -2.2816056
H     2.2287803   -0.4943542   -2.4008066
H     0.5882365   -0.6233841   -3.1173323
N    -4.2611189   -1.4365737   -0.7349664
C    -4.4121886   -0.2302020   -1.4239784
C    -5.0548254   -1.3942328    0.4174455
C    -3.8525690    0.1630590   -2.6462278
C    -5.3058092    0.6050275   -0.7000525
C    -5.2294410   -2.3705304    1.4062812
C    -5.7085598   -0.1345157    0.4806136
C    -4.2060854    1.4201360   -3.1426823
H    -3.1874254   -0.4981204   -3.2043111
C    -5.6435216    1.8642882   -1.2221460
C    -6.0770129   -2.0630731    2.4735547
H    -4.7373153   -3.3426609    1.3384370
C    -6.5541383    0.1475059    1.5655590
C    -5.0915763    2.2637392   -2.4410263
H    -3.7999971    1.7471143   -4.1022760
H    -6.3437009    2.5135153   -0.6921323
C    -6.7316472   -0.8186903    2.5559473
H    -6.2402736   -2.8077102    3.2554603
H    -7.0696470    1.1078566    1.6311556
H    -5.3636698    3.2309456   -2.8684435
H    -7.3909125   -0.6138915    3.4012177
N     4.7156233    0.2341186    0.5886613
C     4.5382394    1.4340666   -0.1060799
C     5.4546274   -0.6414489   -0.2168702
C     3.8995342    2.6064758    0.3131899
C     5.1754712    1.3341670   -1.3711211
C     5.8705271   -1.9511292    0.0524272
C     5.7566698    0.0074083   -1.4441045
C     3.8976933    3.6896963   -0.5695492
H     3.4463493    2.6795112    1.3039879
C     5.1546108    2.4366959   -2.2398895
C     6.6032676   -2.6117910   -0.9375944
H     5.6487985   -2.4332144    1.0067015
C     6.4958915   -0.6799808   -2.4197645
C     4.5116800    3.6066808   -1.8350913
H     3.4264173    4.6268117   -0.2656026
H     5.6437088    2.3831529   -3.2146365
C     6.9128256   -1.9861758   -2.1608499
H     6.9511899   -3.6303349   -0.7525053
H     6.7438229   -0.1979611   -3.3676601
H     4.4965705    4.4746077   -2.4967402
H     7.4932203   -2.5284226   -2.9094126
102
 ONNO_oCarbazolyl_HfMe+_AlMe3_bridged
Hf    0.0001990    0.2006542   -0.0007669
O    -1.7446116   -0.0722160   -0.8904919
O     1.7445743   -0.0726540    0.8897358
N     0.4200531   -1.6668588   -1.4535082
N    -0.4209887   -1.6660796    1.4525573
C    -0.1599673   -2.8561362   -0.7448352
H    -1.2456240   -2.8450945   -0.9125206
H     0.2319916   -3.7832455   -1.1995668
C     1.8705241   -1.8979134   -1.7143931
H     2.2936955   -1.0334510   -2.2436792
H     2.0052160   -2.7973250   -2.3391658
H     2.4113017   -2.0222178   -0.7706950
C    -0.2511586   -1.4820797   -2.8007625
H     0.1102057   -2.2786734   -3.4732732
H     0.1316481   -0.5277964   -3.2001257
C    -1.7599831   -1.5041139   -2.7791242
C    -2.4616793   -0.7775267   -1.7939751
C    -3.8725568   -0.8342696   -1.7434687
C    -4.5636232   -1.5711398   -2.7154297
H    -5.6536153   -1.5926237   -2.6700905
C    -3.8737246   -2.2691582   -3.7089500
C    -2.4763383   -2.2461904   -3.7270180
H    -1.9315044   -2.8112952   -4.4873723
C     0.1593158   -2.8556621    0.7446837
H    -0.2324563   -3.7825899    1.1999608
H     1.2449687   -2.8442878    0.9123902
C    -1.8716249   -1.8968342    1.7127703
H    -2.2950423   -1.0319493    2.2411654
H    -2.0067386   -2.7957832    2.3381192
H    -2.4118641   -2.0217978    0.7688541
C     0.2494329   -1.4807518    2.8001149
H    -0.1125095   -2.2769257    3.4728123
H    -0.1334552   -0.5261904    3.1987507
C     1.7582657   -1.5030731    2.7795110
C     2.4608316   -0.7773589    1.7943506
C     3.8717544   -0.8342467    1.7451049
C     4.5619419   -1.5703724    2.7182336
H     5.6519682   -1.5919705    2.6738105
C     3.8711620   -2.2675462    3.7117464
C     2.4737754   -2.2444475    3.7286047
H     1.9282454   -2.8088709    4.4889672
H     4.4195020   -2.8365290    4.4634282
H    -4.4227402   -2.8386935   -4.4597200
Al    0.0011211    3.1685332   -0.0020218
C    -1.3248830    4.1123953   -1.1110476
H    -2.0334359    4.6934376   -0.4939612
H    -0.8112231    4.8384481   -1.7691780
H    -1.9260737    3.4484569   -1.7536670
C    -0.8845622    1.7954244    1.4512175
H    -0.2356860    1.6221510    2.3293472
H    -1.4986858    2.6798461    1.7082277
H    -1.6833886    1.0118137    1.4198380
C     1.3283399    4.1118701    1.1059895
H     2.0369973    4.6921147    0.4882611
H     0.8157313    4.8385824    1.7642072
H     1.9294175    3.4476445    1.7484128
C     0.8862261    1.7936072   -1.4539378
H     1.5005392    2.6776289   -1.7118389
H     1.6849104    1.0099163   -1.4213324
H     0.2376256    1.6193929   -2.3320927
N     4.5868721   -0.1997617    0.6936684
C     4.8656279    1.1675411    0.5739344
C     5.1656777   -0.8687146   -0.3921871
C     4.5704205    2.2071120    1.4612729
C     5.5923786    1.3843227   -0.6270456
C     5.1964538   -2.2410085   -0.6720562
C     5.7773182    0.0868822   -1.2476951
C     5.0031777    3.4895007    1.1162002
H     4.0404848    2.0211069    2.3970790
C     6.0081848    2.6851812   -0.9532542
C     5.8397645   -2.6478689   -1.8448536
H     4.7589700   -2.9711761    0.0122887
C     6.4139906   -0.3503196   -2.4200640
C     5.7074107    3.7302108   -0.0796679
H     4.7945402    4.3208039    1.7922550
H     6.5735636    2.8730617   -1.8683452
C     6.4371066   -1.7145187   -2.7137468
H     5.8918740   -3.7126329   -2.0822498
H     6.8940841    0.3670560   -3.0887914
H     6.0342202    4.7446736   -0.3148173
H     6.9373058   -2.0660586   -3.6178504
N    -4.5866605   -0.1989497   -0.6918669
C    -4.8643730    1.1686175   -0.5724783
C    -5.1666106   -0.8672599    0.3937952
C    -4.5678888    2.2078294   -1.4598040
C    -5.5913269    1.3861970    0.6282301
C    -5.1985467   -2.2394679    0.6739657
C    -5.7777610    0.0889888    1.2489148
C    -4.9995681    3.4906575   -1.1149933
H    -4.0378217    2.0212510   -2.3954187
C    -6.0059963    2.6874724    0.9542051
C    -5.8426403   -2.6455751    1.8465917
H    -4.7613382   -2.9701380   -0.0100163
C    -6.4152324   -0.3474594    2.4211278
C    -5.7039619    3.7321413    0.0806217
H    -4.7899570    4.3216932   -1.7910746
H    -6.5715210    2.8759556    1.8690805
C    -6.4395785   -1.7115791    2.7150638
H    -5.8956380   -3.7102456    2.0842058
H    -6.8949196    0.3704507    3.0895721
H    -6.0299111    4.7469296    0.3155617
H    -6.9403682   -2.0625333    3.6190675
102
 ONNO_oCarbazolyl_HfMe+_AlMe3_endonO_B
Hf   -0.2522702   -0.3163418   -0.2018621
O    -2.1060154   -0.6129356   -0.7090915
O     1.6127948    0.2382827    0.7006658
N    -0.4569778   -2.7709359   -0.1676467
N    -0.6334547   -1.0186609    2.1135638
C    -1.1114291   -3.2178855    1.0974641
H    -2.1870960   -3.0113216    1.0047768
H    -0.9976157   -4.3103635    1.2197018
C     0.8798662   -3.4163282   -0.2911376
H     1.3183625   -3.1559138   -1.2611626
H     0.7850199   -4.5139958   -0.2118078
H     1.5480908   -3.0563574    0.5035557
C    -1.2898575   -3.2424474   -1.3401977
H    -1.2375898   -4.3451362   -1.3728740
H    -0.7871385   -2.8585574   -2.2394598
C    -2.7406426   -2.8183997   -1.3189436
C    -3.0863052   -1.4818732   -1.0398973
C    -4.4301677   -1.0575928   -1.0679429
C    -5.4332855   -1.9845608   -1.3789446
H    -6.4699665   -1.6460604   -1.4115612
C    -5.1029323   -3.3163679   -1.6438712
C    -3.7662955   -3.7282466   -1.6107542
H    -3.5136819   -4.7699435   -1.8233293
C    -0.5230523   -2.4957588    2.2930511
H    -1.0398654   -2.8054329    3.2191478
H     0.5429144   -2.7349741    2.4151376
C    -2.0245922   -0.5758587    2.4411699
H    -2.1182111    0.5062017    2.2731327
H    -2.2461855   -0.7882027    3.5011459
H    -2.7525490   -1.0896399    1.8035861
C     0.2867400   -0.3223511    3.0844810
H    -0.0355068   -0.5748345    4.1093364
H     0.1294404    0.7589932    2.9433327
C     1.7418929   -0.6625633    2.9083094
C     2.3859012   -0.3128646    1.7073719
C     3.7716139   -0.5131914    1.5534328
C     4.4937191   -1.1012238    2.6030599
H     5.5664234   -1.2488838    2.4691807
C     3.8598573   -1.4749970    3.7891928
C     2.4895437   -1.2470961    3.9400965
H     1.9913674   -1.5104769    4.8763650
H     4.4341181   -1.9275976    4.5985064
H    -5.8882003   -4.0341307   -1.8843943
Al    1.5031853    2.1807405    0.3010376
C     1.5017059    3.0931449    2.0580691
H     0.4896487    3.1981665    2.4920290
H     2.1263164    2.5829126    2.8138186
H     1.9090095    4.1154392    1.9576400
C     2.4343527    2.7227235   -1.3441239
H     2.7793521    1.8698240   -1.9530659
H     1.7658476    3.3308032   -1.9829347
H     3.3217303    3.3392286   -1.1208785
C     0.7760201   -0.6436278   -2.1217599
H     0.9247130    0.4112006   -2.4466253
H     1.7908739   -1.0761551   -2.0758348
H     0.2171751   -1.1304480   -2.9393143
C    -0.5818127    1.9923492   -0.2728969
H    -0.4906382    3.0947429   -0.2905253
H    -0.9844778    1.7798848   -1.2904080
H    -1.4350621    1.8366890    0.4259146
N     4.4489109   -0.0818672    0.3817918
C     5.0744442    1.1659607    0.2416837
C     4.7489084   -0.8591881   -0.7427840
C     5.1105932    2.2366737    1.1420765
C     5.7270594    1.2115045   -1.0177294
C     4.4241468   -2.1940949   -1.0072808
C     5.5174540   -0.0782001   -1.6468990
C     5.8037197    3.3841576    0.7459276
H     4.6352042    2.1760667    2.1226876
C     6.4123717    2.3780767   -1.3901527
C     4.8538866   -2.7364009   -2.2219859
H     3.8865030   -2.8005988   -0.2764757
C     5.9289452   -0.6457633   -2.8628741
C     6.4419853    3.4582707   -0.5069029
H     5.8569917    4.2354700    1.4274315
H     6.9213543    2.4378284   -2.3541389
C     5.5885553   -1.9690153   -3.1457377
H     4.6276799   -3.7799674   -2.4516059
H     6.5183158   -0.0628931   -3.5733556
H     6.9763882    4.3687628   -0.7832628
H     5.9095265   -2.4222761   -4.0851045
N    -4.7369347    0.2923279   -0.7602667
C    -4.2923146    1.4108556   -1.4753714
C    -5.3323238    0.7334330    0.4299054
C    -3.6535186    1.4626626   -2.7201507
C    -4.6220542    2.5844994   -0.7477190
C    -5.8929608   -0.0192679    1.4690597
C    -5.2834943    2.1527380    0.4692428
C    -3.3336819    2.7245600   -3.2281279
H    -3.4307010    0.5542337   -3.2828945
C    -4.2926113    3.8402265   -1.2836957
C    -6.4205710    0.6787907    2.5589738
H    -5.9342704   -1.1093474    1.4244624
C    -5.8249325    2.8275496    1.5750280
C    -3.6452845    3.9016083   -2.5182625
H    -2.8452651    2.7984852   -4.2021166
H    -4.5475090    4.7560455   -0.7463095
C    -6.3895351    2.0856716    2.6132289
H    -6.8749417    0.1198122    3.3797245
H    -5.8064506    3.9183785    1.6211527
H    -3.3908577    4.8714974   -2.9495371
H    -6.8193522    2.5992512    3.4750163
102
 ONNO_oCarbazolyl_HfMe+_AlMe3_endonO
Hf   -0.4971326   -0.0054309   -0.2152821
O     1.5797817    0.0553515    0.3791354
O    -2.2836971   -0.5232128   -0.7933606
N    -0.6886662   -0.8998809    1.9874190
N    -0.3594098   -2.5233455   -0.3860611
C    -0.2012456   -2.3104169    2.0693703
H     0.8981698   -2.2803123    2.0561550
H    -0.5062344   -2.7560700    3.0335056
C    -2.1318036   -0.8454362    2.3818495
H    -2.4867081    0.1895472    2.3171303
H    -2.2459720   -1.2105374    3.4173200
H    -2.7359275   -1.4631457    1.7075241
C     0.0561564   -0.0456380    2.9681911
H    -0.1814602   -0.4048948    3.9852479
H    -0.3628747    0.9666277    2.8722851
C     1.5599400   -0.0037247    2.8220983
C     2.2438390    0.1087363    1.5923921
C     3.6410478    0.2719033    1.5910993
C     4.3618556    0.3174556    2.7884078
H     5.4447431    0.4450639    2.7462101
C     3.6959526    0.1935685    4.0051729
C     2.3104273    0.0269839    4.0081337
H     1.7815593   -0.0674251    4.9596035
C    -0.7387266   -3.1391225    0.9140174
H    -0.3549018   -4.1734358    0.9833976
H    -1.8360334   -3.1961112    0.9482397
C     1.0280566   -2.9161614   -0.7442220
H     1.3218994   -2.4181402   -1.6780608
H     1.0984895   -4.0101815   -0.8822727
H     1.7203329   -2.6039562    0.0449581
C    -1.2541160   -3.0301550   -1.4914651
H    -1.0694067   -4.1116315   -1.6203713
H    -0.9049030   -2.5323950   -2.4119466
C    -2.7315384   -2.7946079   -1.3009839
C    -3.1922347   -1.4971556   -1.0054932
C    -4.5722586   -1.2259918   -0.8963813
C    -5.4864996   -2.2728816   -1.0808406
H    -6.5532050   -2.0552242   -1.0078414
C    -5.0374837   -3.5672917   -1.3557560
C    -3.6670199   -3.8250916   -1.4662275
H    -3.3184098   -4.8355085   -1.6937401
H    -5.7578708   -4.3739998   -1.4971628
H     4.2498372    0.2200817    4.9441018
Al    2.4027715    0.8049485   -1.2553240
C     2.3414115    2.7762157   -1.1005044
H     1.4854278    3.1804647   -1.6710714
H     2.2174775    3.1293060   -0.0614046
H     3.2496340    3.2583959   -1.4996544
C     3.2741594   -0.3038150   -2.6446326
H     2.7807967   -0.1581391   -3.6227648
H     4.3264086    0.0064734   -2.7712893
H     3.2969599   -1.3892484   -2.4481585
C     0.2760734    0.5735140   -2.2741273
H    -0.6351960    1.2260080   -2.2389937
H     0.9124869    1.0957423   -3.0034415
H    -0.0496053   -0.3496235   -2.8004948
C    -1.0343113    1.9666501    0.6361463
H    -0.1914403    2.5098557    1.1038425
H    -1.3100921    2.5521766   -0.2689981
H    -1.9115299    2.0509580    1.3016334
N    -5.0065286    0.0832971   -0.5785927
C    -4.7515698    1.2388425   -1.3291364
C    -5.6428483    0.4584682    0.6140177
C    -4.1654769    1.3571465   -2.5944702
C    -5.2339221    2.3663344   -0.6153168
C    -6.0679674   -0.3425571    1.6809294
C    -5.7993135    1.8700519    0.6247817
C    -4.0500842    2.6406484   -3.1341288
H    -3.8277715    0.4796877   -3.1489115
C    -5.1075858    3.6447447   -1.1816526
C    -6.6695656    0.2966888    2.7686900
H    -5.9498748   -1.4277027    1.6620069
C    -6.4085346    2.4850346    1.7296208
C    -4.5106195    3.7742691   -2.4356244
H    -3.6058647    2.7643414   -4.1242137
H    -5.4778844    4.5243263   -0.6512002
C    -6.8404438    1.6939494    2.7948190
H    -7.0207876   -0.3033637    3.6108184
H    -6.5432691    3.5683019    1.7546328
H    -4.4105039    4.7618927   -2.8893426
H    -7.3210685    2.1602607    3.6566770
N     4.3262937    0.3657626    0.3207083
C     5.2532841    1.4550105    0.1100358
C     5.0383320   -0.8131750   -0.1120027
C     5.1386111    2.7758946    0.5401920
C     6.3647931    0.9998523   -0.6291067
C     4.6751556   -2.1453507    0.0667414
C     6.2307535   -0.4431972   -0.7660942
C     6.1542724    3.6639813    0.1703482
H     4.2963589    3.1086423    1.1465098
C     7.3621592    1.9092752   -1.0104633
C     5.5102749   -3.1256596   -0.4822632
H     3.7901916   -2.4202238    0.6418614
C     7.0471756   -1.4354674   -1.3265651
C     7.2443625    3.2408548   -0.6095558
H     6.0951766    4.7043314    0.4949976
H     8.2247310    1.5777921   -1.5911591
C     6.6732469   -2.7737904   -1.1873374
H     5.2585739   -4.1797201   -0.3502206
H     7.9699972   -1.1689235   -1.8446954
H     8.0159523    3.9602629   -0.8889001
H     7.3035829   -3.5581975   -1.6095592
102
 ONNO_oCarbazolyl_HfMe+_AlMe3_endon
Hf    0.1374490   -0.2289791   -0.2403495
O    -1.6831066   -0.7476263   -0.8478315
O     1.7597081    0.0231694    0.8445554
N     0.4436794   -2.5536826   -0.7698429
N    -0.3280948   -1.5313422    1.8683088
C    -0.1203468   -3.4311115    0.3044780
H    -1.2086411   -3.4751507    0.1568160
H     0.2680455   -4.4584018    0.1853203
C     1.8970843   -2.8576292   -0.9373521
H     2.3037729   -2.2517780   -1.7544892
H     2.0331672   -3.9282870   -1.1695250
H     2.4424536   -2.6102419   -0.0180682
C    -0.2374569   -2.8742539   -2.0837239
H     0.0590579   -3.8959572   -2.3796025
H     0.1919568   -2.1771671   -2.8193499
C    -1.7487970   -2.7809187   -2.0866232
C    -2.3994913   -1.6819180   -1.4880359
C    -3.8051759   -1.5637234   -1.5527750
C    -4.5602496   -2.5318103   -2.2226150
H    -5.6441239   -2.4182304   -2.2781582
C    -3.9206815   -3.6284556   -2.8082516
C    -2.5287025   -3.7507632   -2.7322053
H    -2.0367404   -4.6105685   -3.1939621
C     0.2144928   -2.9045779    1.6896250
H    -0.1934814   -3.5888608    2.4569927
H     1.3024912   -2.8552598    1.8419081
C    -1.7893820   -1.5920768    2.1409365
H    -2.1883135   -0.5730693    2.2434172
H    -1.9827775   -2.1422780    3.0792981
H    -2.3148039   -2.0832336    1.3147569
C     0.3078618   -0.8588002    3.0605233
H    -0.0426894   -1.3659586    3.9771628
H    -0.1049368    0.1657681    3.0826328
C     1.8148795   -0.8122457    3.0608052
C     2.4851589   -0.3074296    1.9302984
C     3.8897967   -0.1785812    1.9228451
C     4.6171907   -0.5740959    3.0533083
H     5.7026677   -0.4632010    3.0432707
C     3.9603665   -1.0961848    4.1714152
C     2.5661980   -1.2111273    4.1744417
H     2.0535289   -1.6078258    5.0543262
H     4.5353350   -1.4018738    5.0464614
H    -4.5071618   -4.3869476   -3.3278666
Al   -1.6445047    3.9365032    0.1056151
C    -0.7374718    5.1179781   -1.1954155
H     0.2676088    5.3806378   -0.8120680
H    -0.5860510    4.6589209   -2.1885570
H    -1.2724445    6.0725610   -1.3481697
C    -2.2175983    4.5446625    1.8992313
H    -1.3344377    4.8844044    2.4742469
H    -2.9041534    5.4094711    1.8511519
H    -2.7122252    3.7619938    2.5017600
C    -0.8155576    2.0399008    0.0964200
H    -0.9490950    1.7359183   -0.9596446
H     0.2366526    2.2116172    0.3905056
H    -1.3876376    1.4109401    0.8056379
C     1.0889171    0.2352657   -2.1900712
H     1.4167661    1.2891070   -2.0402111
H     2.0116553   -0.2974396   -2.4787488
H     0.4096330    0.2369815   -3.0632259
N     4.5361052    0.3289910    0.7681427
C     4.3424514    1.6025780    0.2213331
C     5.3236508   -0.4200578   -0.1170927
C     3.6462874    2.6932876    0.7551460
C     5.0233589    1.6794716   -1.0216920
C     5.7555208   -1.7474997   -0.0094574
C     5.6474922    0.3883516   -1.2392988
C     3.6278552    3.8744433    0.0087889
H     3.1567593    2.6311648    1.7291267
C     4.9897232    2.8789777   -1.7504441
C     6.5346273   -2.2589032   -1.0510189
H     5.5078692   -2.3581348    0.8610136
C     6.4336885   -0.1509137   -2.2695506
C     4.2870990    3.9675552   -1.2331021
H     3.1057301    4.7483539    0.4051718
H     5.5122787    2.9613471   -2.7056374
C     6.8723011   -1.4716894   -2.1686720
H     6.8949562   -3.2880628   -0.9905299
H     6.6990470    0.4553966   -3.1380460
H     4.2583571    4.9075148   -1.7871512
H     7.4889519   -1.9002533   -2.9607309
N    -4.4175988   -0.4616671   -0.8838697
C    -4.1290802    0.8736077   -1.1162329
C    -5.1084119   -0.5608284    0.3382138
C    -3.4714681    1.4537822   -2.2137355
C    -4.6425605    1.6570582   -0.0403814
C    -5.5829873   -1.7051416    0.9887375
C    -5.2756287    0.7374635    0.8838104
C    -3.3026159    2.8351300   -2.2119044
H    -3.1180138    0.8427839   -3.0454085
C    -4.4666886    3.0440319   -0.0577196
C    -6.2466779   -1.5225465    2.2042590
H    -5.4518761   -2.6997845    0.5600791
C    -5.9498554    0.8945021    2.1056296
C    -3.7635599    3.6345094   -1.1288047
H    -2.8138098    3.3199236   -3.0586997
H    -4.8723535    3.6684447    0.7399073
C    -6.4315050   -0.2399820    2.7574052
H    -6.6375372   -2.3945227    2.7323302
H    -6.0960995    1.8864387    2.5376733
H    -3.7498286    4.7245137   -1.2274562
H    -6.9630320   -0.1359443    3.7046866
102
ONNO_oCarbazolyl_HfMe+_AlMe3_endon_to_bridged_TS
Hf   -0.0885830   -0.0388930    0.2425230
O     1.7792672   -0.0540790    0.9299171
O    -1.6624311   -0.4329550   -0.8761421
N    -0.1808730   -1.7938462    1.8998182
N     0.4845230   -2.1790962   -0.9543461
C     0.3299360   -3.0887963    1.3397641
H     1.4234641   -3.0855473    1.4455491
H    -0.0538940   -3.9279053    1.9459012
C    -1.5874041   -1.9914412    2.3667712
H    -1.9385282   -1.0815871    2.8660523
H    -1.6327851   -2.8373533    3.0744083
H    -2.2440982   -2.1960792    1.5105161
C     0.6491601   -1.4101391    3.1124313
H     0.4375170   -2.1389592    3.9139233
H     0.2606660   -0.4328690    3.4396743
C     2.1441282   -1.3367061    2.8877593
C     2.6434192   -0.6149171    1.7845462
C     4.0353184   -0.4988730    1.5674481
C     4.9251504   -1.0843561    2.4753362
H     5.9987285   -0.9751151    2.3129632
C     4.4357154   -1.8005582    3.5727743
C     3.0562203   -1.9310872    3.7708763
H     2.6833222   -2.4954192    4.6292814
C    -0.0661780   -3.2771733   -0.1153560
H     0.2967470   -4.2599474   -0.4716670
H    -1.1600601   -3.2708783   -0.2340310
C     1.9511912   -2.3512972   -1.1332741
H     2.3431812   -1.5303161   -1.7487632
H     2.1660602   -3.3081993   -1.6421081
H     2.4662392   -2.3312732   -0.1670010
C    -0.1114880   -2.2196722   -2.3415712
H     0.2867470   -3.1076983   -2.8640483
H     0.2888860   -1.3327561   -2.8641083
C    -1.6158121   -2.2318692   -2.4137682
C    -2.3385052   -1.2684051   -1.6870471
C    -3.7446903   -1.2062681   -1.7759942
C    -4.4180624   -2.1203792   -2.5965682
H    -5.5053255   -2.0593282   -2.6658912
C    -3.7070923   -3.0898003   -3.3103273
C    -2.3124642   -3.1436083   -3.2178213
H    -1.7567462   -3.8973323   -3.7812953
H    -4.2403604   -3.7980963   -3.9456553
H     5.1324644   -2.2565732    4.2770594
Al    0.7568971    3.0361853    0.7247261
C     1.0963151    2.8919013    2.6720122
H     0.1732630    3.1735463    3.2094093
H     1.4223241    1.9088372    3.0478003
H     1.8630992    3.6341993    2.9627683
C    -0.0580800    4.6954784    0.0252010
H    -1.1548851    4.5825974   -0.0647250
H     0.1221410    5.5409495    0.7125461
H     0.3161030    4.9871244   -0.9716171
C     0.6303551    1.8188422   -1.0287571
H     1.1515051    0.8805721   -1.3640971
H    -0.3336970    1.9044292   -1.5656501
H     1.2924021    2.5687152   -1.5011161
C    -1.3505091    1.1734551    1.6597901
H    -1.5165231    2.2233122    1.3231841
H    -2.3618782    0.7334871    1.5552611
H    -1.1099931    1.2319061    2.7333672
N    -4.4507444   -0.2403520   -1.0142441
C    -4.3481154    1.1472031   -1.1588381
C    -5.2134975   -0.5134960    0.1290150
C    -3.6980563    1.8825162   -2.1568482
C    -5.0684754    1.7750212   -0.1086290
C    -5.5586745   -1.7511732    0.6855361
C    -5.6182665    0.7154981    0.7154411
C    -3.7703913    3.2757193   -2.0815232
H    -3.1730803    1.3859711   -2.9752613
C    -5.1271585    3.1768583   -0.0583210
C    -6.3331755   -1.7414712    1.8488462
H    -5.2501025   -2.6897152    0.2208660
C    -6.3982496    0.6946271    1.8824522
C    -4.4734524    3.9186593   -1.0428491
H    -3.2840013    3.8778313   -2.8521723
H    -5.6826185    3.6797633    0.7359571
C    -6.7503616   -0.5341770    2.4418832
H    -6.6273156   -2.6912142    2.3006992
H    -6.7255786    1.6275671    2.3459302
H    -4.5180714    5.0090604   -1.0196311
H    -7.3611366   -0.5630950    3.3459873
N     4.4904564    0.1757280    0.3953310
C     4.1335064    1.4710001    0.0259140
C     5.0370514   -0.4590940   -0.7319181
C     3.6056413    2.4916592    0.8257821
C     4.4478674    1.6811971   -1.3433061
C     5.5277755   -1.7648712   -0.8571501
C     5.0317384    0.4472060   -1.8265542
C     3.3353623    3.7291023    0.2161550
H     3.4633353    2.3436172    1.8951392
C     4.1787444    2.9315213   -1.9307412
C     6.0247595   -2.1486222   -2.1042442
H     5.5342785   -2.4542312   -0.0114460
C     5.5421335    0.0355770   -3.0697273
C     3.6117163    3.9429353   -1.1562741
H     3.0115023    4.5725194    0.8338881
H     4.4222964    3.1132633   -2.9793903
C     6.0351956   -1.2611181   -3.1995863
H     6.4233676   -3.1574023   -2.2293822
H     5.5556565    0.7218151   -3.9187993
H     3.4121513    4.9213234   -1.5960911
H     6.4418736   -1.5940291   -4.1558754
102
ONNO_oCarbazolyl_HfMe+_AlMe3_endonO_rotationTS
Hf   -0.1029220   -0.3013350   -0.2032850
O    -1.9354672   -0.6008421   -0.7654281
O     1.6802751    0.3347980    0.8430341
N    -0.2325320   -2.7677792   -0.3193770
N    -0.4775540   -1.2220361    2.1256422
C    -0.8629551   -3.3260873    0.9137091
H    -1.9419412   -3.1254173    0.8651931
H    -0.7342951   -4.4229194    0.9370721
C     1.1021481   -3.4194533   -0.4772540
H     1.5579881   -3.1185643   -1.4244281
H     0.9851201   -4.5172164   -0.4552400
H     1.7686752   -3.1135363    0.3396150
C    -1.0699111   -3.1709633   -1.5179761
H    -0.9886551   -4.2662424   -1.6295421
H    -0.5898751   -2.7075452   -2.3914462
C    -2.5305732   -2.7896562   -1.4549081
C    -2.9053543   -1.4734741   -1.1229511
C    -4.2581104   -1.0795091   -1.1179371
C    -5.2416805   -2.0210052   -1.4513921
H    -6.2868285   -1.7080172   -1.4595941
C    -4.8832354   -3.3336143   -1.7678732
C    -3.5368273   -3.7141173   -1.7666312
H    -3.2615213   -4.7404494   -2.0212712
C    -0.2447860   -2.6954192    2.1411972
H    -0.6777651   -3.1343203    3.0582903
H     0.8398901   -2.8688353    2.1751782
C    -1.8981622   -0.9879041    2.5377022
H    -2.0806372    0.0826080    2.6647882
H    -2.0932862   -1.5007801    3.4956663
H    -2.5872452   -1.3681921    1.7743882
C     0.3947920   -0.5867661    3.1811783
H     0.1139410   -1.0120641    4.1606394
H     0.1329590    0.4800110    3.1969763
C     1.8759202   -0.7674541    2.9642113
C     2.4801872   -0.2622800    1.7987532
C     3.8694933   -0.3975140    1.5924071
C     4.6454794   -1.0223021    2.5792292
H     5.7191495   -1.1139781    2.4083572
C     4.0580484   -1.5165931    3.7456573
C     2.6788882   -1.3930601    3.9295593
H     2.2129532   -1.7785972    4.8398284
H     4.6727604   -1.9979922    4.5072674
H    -5.6545785   -4.0605634   -2.0254142
Al    0.9588111    2.1520082    0.6657151
C     1.8381632    3.6502463    1.5560091
H     2.2186062    3.3785933    2.5556822
H     2.6822742    4.0523324    0.9745501
H     1.1013331    4.4617234    1.6966391
C    -0.9981031    1.8523332    1.2040591
H    -1.1693741    1.8525662    2.2931922
H    -1.2652981    2.8740623    0.8565321
H    -1.8172492    1.2556871    0.7534941
C     0.4958490    2.0468642   -1.3094861
H     0.1658850    3.1106653   -1.2744591
H     1.3111021    1.9761542   -2.0424322
H    -0.4054930    1.5796081   -1.7674422
C     0.9739791   -0.6686541   -2.1385972
H     0.4302630   -0.1355580   -2.9428263
H     1.9801352   -0.2134120   -2.0875102
H     1.1239611   -1.6921282   -2.5163702
N     4.4832874    0.0703240    0.3988560
C     4.9612964    1.3669771    0.1670350
C     4.7185174   -0.7014441   -0.7451661
C     5.0387584    2.4484742    1.0504091
C     5.4519495    1.4430941   -1.1639641
C     4.5025184   -2.0689092   -0.9474711
C     5.2935865    0.1250390   -1.7469782
C     5.5956855    3.6357813    0.5672550
H     4.6956424    2.3651262    2.0829272
C     5.9991055    2.6507612   -1.6251341
C     4.8404114   -2.6000862   -2.1952762
H     4.1199744   -2.7051242   -0.1473760
C     5.6168955   -0.4331250   -2.9937783
C     6.0623655    3.7411433   -0.7571231
H     5.6788905    4.4950804    1.2359011
H     6.3838485    2.7309832   -2.6437552
C     5.3808795   -1.7906722   -3.2127723
H     4.6989284   -3.6677033   -2.3780432
H     6.0599725    0.1842160   -3.7777293
H     6.4941706    4.6828004   -1.1004281
H     5.6364065   -2.2369702   -4.1753094
N    -4.5991604    0.2464160   -0.7537171
C    -4.1999984    1.4111031   -1.4216861
C    -5.2931045    0.6147421    0.4085600
C    -3.5112273    1.5410021   -2.6335732
C    -4.6456364    2.5393712   -0.6840571
C    -5.8583315   -0.2000400    1.3971461
C    -5.3403474    2.0321452    0.4838730
C    -3.2570263    2.8352063   -3.0949653
H    -3.2023773    0.6662031   -3.2087393
C    -4.3777654    3.8287533   -1.1716721
C    -6.4894706    0.4330290    2.4713752
H    -5.8231465   -1.2889081    1.3275111
C    -5.9827065    2.6409042    1.5735221
C    -3.6798353    3.9682804   -2.3717902
H    -2.7316312    2.9687533   -4.0430254
H    -4.7208264    4.7096134   -0.6250081
C    -6.5537156    1.8368682    2.5604182
H    -6.9489746   -0.1760990    3.2525863
H    -6.0364935    3.7290453    1.6467261
H    -3.4729463    4.9648124   -2.7662542
H    -7.0616366    2.2983222    3.4090903
109
 ONNO_otBu_HfBn+_alpha_agostic_Al2Me6
Hf    0.2385073   -0.5068201   -0.0394747
O     1.7339876    0.7639114   -0.2826185
O    -1.4253756   -1.5748892   -0.1788718
N     1.7052606   -1.9276268   -1.2326062
N    -0.3670456   -0.3358372   -2.4338094
C     0.8660235   -1.4427203    1.8885601
C     1.5804984   -1.7980837   -2.7185426
H     2.2181261   -0.9586645   -3.0297956
H     1.9717665   -2.7078598   -3.2052991
C     1.4386493   -3.3449463   -0.8431451
H     1.5829305   -3.4521460    0.2386402
H     2.1404787   -4.0136734   -1.3711398
H     0.4076890   -3.6173871   -1.1029756
C     3.1274055   -1.6074258   -0.8211853
H     3.7804074   -2.3842513   -1.2552574
H     3.1581901   -1.7195905    0.2736944
C     3.6490526   -0.2485112   -1.2217026
C     2.9702349    0.9321856   -0.8380989
C     3.5506364    2.2140296   -1.0169620
C     4.7963448    2.2492985   -1.6695464
H     5.2769558    3.2115450   -1.8408019
C     5.4550199    1.0975885   -2.1065272
C     4.8875675   -0.1525485   -1.8688053
H     5.4110548   -1.0643573   -2.1672017
C     0.1370412   -1.5590290   -3.1139546
H     0.0506873   -1.4574967   -4.2117252
H    -0.5064223   -2.3971225   -2.8079108
C     0.2038313    0.8781149   -3.0776248
H    -0.2318754    1.7709553   -2.6103393
H    -0.0399054    0.8891178   -4.1552481
H     1.2915590    0.9162514   -2.9446528
C    -1.8639476   -0.2368524   -2.5776224
H    -2.0923796    0.0087398   -3.6301407
H    -2.1673817    0.6402058   -1.9784307
C    -2.6681893   -1.4468206   -2.1747016
C    -2.4728260   -2.0474783   -0.9115476
C    -3.3185707   -3.0868166   -0.4448801
C    -4.3272228   -3.5105054   -1.3286522
H    -4.9983480   -4.3102905   -1.0183866
C    -4.5104555   -2.9519959   -2.5965806
C    -3.6831233   -1.9136518   -3.0186649
H    -3.8268191   -1.4516609   -3.9987847
H     0.1151326   -2.2130048    2.1386265
H     0.4839608   -0.4996629    2.3726406
C     2.1900150   -1.7814513    2.4938224
C     3.1741293   -0.7975208    2.7267654
C     2.5076401   -3.1154475    2.8219264
C     4.4225409   -1.1357779    3.2541724
H     2.9546741    0.2482224    2.4947149
C     3.7616699   -3.4555106    3.3401229
H     1.7524581   -3.8958088    2.6874622
C     4.7272036   -2.4681314    3.5578727
H     5.1627595   -0.3522644    3.4315288
H     3.9778962   -4.4970646    3.5887427
H     5.7029588   -2.7309574    3.9706410
C    -3.1735296   -3.7170344    0.9540659
C    -1.8077095   -4.4285707    1.0752821
C    -3.3015356   -2.6230447    2.0402382
C    -4.2687622   -4.7658613    1.2283711
H    -1.7200939   -5.2318701    0.3255170
H    -0.9767494   -3.7246443    0.9332679
H    -1.7068639   -4.8844066    2.0741413
H    -4.2824901   -2.1244637    1.9745047
H    -3.2174950   -3.0761743    3.0416120
H    -2.5141795   -1.8621449    1.9425350
H    -4.1294773   -5.1710912    2.2428001
H    -5.2795383   -4.3305029    1.1797846
H    -4.2180010   -5.6118590    0.5247052
C     2.9053645    3.5063378   -0.4757323
C     1.5301770    3.7572382   -1.1317993
C     2.7439965    3.3905277    1.0583584
C     3.7780206    4.7454808   -0.7559045
H     1.6254404    3.8331194   -2.2272021
H     0.8210620    2.9518676   -0.8960387
H     1.1085638    4.7081048   -0.7649896
H     3.7246338    3.2656526    1.5442591
H     2.2821289    4.3083518    1.4604105
H     2.1151410    2.5313740    1.3343195
H     3.2848598    5.6346010   -0.3321931
H     4.7722566    4.6643550   -0.2896580
H     3.9110828    4.9223517   -1.8351060
H    -5.3043679   -3.3242829   -3.2458682
H     6.4179434    1.1798322   -2.6129216
Al   -2.3342394    2.7554379    1.9994137
Al   -3.5660465    4.3712877    0.3592724
C    -3.0564968    3.9815423   -1.5113346
H    -3.9130337    3.5925353   -2.0923415
H    -2.7220338    4.9016981   -2.0253099
H    -2.2353678    3.2484669   -1.6100551
C    -1.7200555    4.7282681    1.5218190
H    -1.6255490    5.4260116    0.6629512
H    -1.9429060    5.3476062    2.4063700
H    -0.6745918    4.3720177    1.6228773
C    -4.8083489    5.7643689    0.9698654
H    -4.9276392    5.7822143    2.0672195
H    -4.4667461    6.7688231    0.6608113
H    -5.8137700    5.6234925    0.5333654
C    -2.3186192    2.5416442    3.9524408
H    -2.9759892    3.2723791    4.4555537
H    -2.6593246    1.5352606    4.2566069
H    -1.3044296    2.6762307    4.3705082
C    -1.1615519    1.4259578    0.9807086
H    -1.5819347    0.4494517    1.2893379
H    -1.2467974    1.5915752   -0.1091293
H    -0.1322803    1.5954651    1.3442243
C    -4.3241969    2.5178918    1.2954993
H    -4.9427513    2.6168029    0.3783646
H    -4.1537128    1.4221400    1.3205217
H    -4.9842894    2.7651393    2.1434764
96
 ONNO_otBu_HfBn+_alpha_agostic_AlMe3_bridged
Hf    0.0155457   -0.2639431    0.2802131
O    -1.9605483   -0.3799167    0.2167469
O     1.9677573   -0.6221863    0.2421705
N    -0.2765890   -0.1928288   -2.0567078
N     0.1402443   -2.5775117   -0.4975223
C     0.1370041    2.0144613    0.4205591
C    -0.3953005   -1.5587166   -2.6631240
H    -1.4492105   -1.8611626   -2.5899949
H    -0.1384225   -1.5110447   -3.7350296
C     0.8702898    0.5243133   -2.6900198
H     0.9606895    1.5254719   -2.2489920
H     0.6931953    0.6213822   -3.7750016
H     1.7974096   -0.0357449   -2.5180580
C    -1.5297133    0.6015433   -2.3602688
H    -1.5506371    0.7856835   -3.4481188
H    -1.3924263    1.5771668   -1.8677919
C    -2.8328714   -0.0371457   -1.9470653
C    -3.0493051   -0.4437308   -0.6093113
C    -4.3248686   -0.8807138   -0.1640376
C    -5.3302729   -0.9593558   -1.1455364
H    -6.3227727   -1.3013001   -0.8560556
C    -5.1203110   -0.6098414   -2.4814351
C    -3.8734015   -0.1340896   -2.8796992
H    -3.7018846    0.1775158   -3.9131001
C     0.5038004   -2.5432118   -1.9416731
H     0.4099764   -3.5492653   -2.3895195
H     1.5598811   -2.2462280   -2.0132961
C    -1.1194310   -3.3469829   -0.3079141
H    -1.3280820   -3.4316624    0.7659747
H    -1.0082800   -4.3618149   -0.7290384
H    -1.9646443   -2.8380317   -0.7856584
C     1.2004867   -3.2844080    0.3116479
H     1.1018547   -4.3697704    0.1367178
H     0.9342837   -3.1114344    1.3712780
C     2.6244959   -2.8758858    0.0442034
C     2.9947508   -1.5130660    0.0777683
C     4.3517524   -1.1165390   -0.0552887
C     5.2837528   -2.1506373   -0.2586813
H     6.3358677   -1.8935944   -0.3711385
C     4.9274579   -3.4995328   -0.3225334
C     3.5929833   -3.8641924   -0.1658755
H     3.2951811   -4.9152366   -0.1956357
H     1.0672544    2.0368653    1.0441321
H    -0.7774033    2.0340216    1.0724307
C     0.0831422    3.2510276   -0.4255431
C    -1.1543170    3.8357641   -0.7642127
C     1.2573153    3.8532371   -0.9180220
C    -1.2151134    4.9667823   -1.5833516
H    -2.0809221    3.4097043   -0.3675453
C     1.1940216    4.9847412   -1.7369844
H     2.2313269    3.4396049   -0.6469707
C    -0.0414015    5.5446598   -2.0784756
H    -2.1859537    5.4043840   -1.8255980
H     2.1189610    5.4368824   -2.1016006
H    -0.0885447    6.4311568   -2.7134062
C     4.8220036    0.3468553    0.0456044
C     4.1815418    1.1921757   -1.0750570
C     4.4272154    0.9164380    1.4255318
C     6.3512687    0.4763824   -0.0919425
H     4.4442063    0.7925841   -2.0683237
H     3.0880080    1.2110269   -0.9806980
H     4.5513998    2.2295150   -1.0210101
H     4.9101340    0.3466938    2.2356542
H     4.7501240    1.9672338    1.5093345
H     3.3398175    0.8765645    1.5754157
H     6.6279585    1.5379316    0.0045429
H     6.8865323   -0.0779554    0.6948995
H     6.7112578    0.1281460   -1.0731704
C    -4.6508831   -1.1817335    1.3142311
C    -3.7930296   -2.3421772    1.8611068
C    -4.3930440    0.0909132    2.1514789
C    -6.1277559   -1.5773874    1.5093996
H    -3.9526992   -3.2630913    1.2769619
H    -2.7224905   -2.0937703    1.8391887
H    -4.0723091   -2.5522504    2.9064176
H    -5.0297950    0.9210493    1.8064129
H    -4.6262943   -0.0994170    3.2122090
H    -3.3434557    0.4079475    2.0796107
H    -6.3090662   -1.7599539    2.5800950
H    -6.8152285   -0.7791947    1.1889159
H    -6.3855057   -2.5009729    0.9667974
H     5.6935396   -4.2587568   -0.4865021
H    -5.9358622   -0.6940237   -3.2012265
Al    0.0196348    1.7630328    3.0280288
C    -1.6995696    2.5903841    3.5118723
H    -1.9872885    2.2749794    4.5330623
H    -1.5897606    3.6892333    3.5398122
H    -2.5479453    2.3551017    2.8496718
C    -0.0321526   -0.3095194    2.7393617
H     0.8953575   -0.8612262    2.4712331
H    -0.0907539   -0.4885207    3.8314131
H    -0.9386347   -0.8534704    2.3858444
C     1.7461197    2.3758333    3.7453117
H     2.0490118    3.3459842    3.3127873
H     1.6217000    2.5467010    4.8318638
H     2.5835772    1.6721780    3.6162104
96
 ONNO_otBu_HfBn+_alpha_agostic_AlMe3_endonO
Hf   -0.3944600   -0.0773372   -0.2582942
O     1.8203123   -0.3200845   -0.4069113
O    -2.3204829   -0.2801363   -0.2074003
N    -0.1177239    0.4415804    2.0013268
N    -0.7356855   -2.1560769    1.0493425
C    -0.3706625    2.0594393   -0.8754715
C    -0.2149224   -0.7040918    2.9600172
H     0.7902589   -1.1242677    3.0898748
H    -0.5534601   -0.3411172    3.9442941
C    -1.1353307    1.4733890    2.3717505
H    -1.0571421    2.3253952    1.6852836
H    -0.9437968    1.8203046    3.4017562
H    -2.1407521    1.0387820    2.3095083
C     1.2436346    1.0863037    2.0525095
H     1.3490043    1.5867624    3.0298580
H     1.2478541    1.8730474    1.2822031
C     2.4016121    0.1373650    1.8809269
C     2.8030350   -0.3745358    0.6136056
C     4.1192154   -0.9144743    0.4878192
C     4.7647767   -1.2531266    1.6997778
H     5.7296527   -1.7567193    1.6279269
C     4.2920149   -0.9258242    2.9623822
C     3.1458792   -0.1422011    3.0344999
H     2.8112153    0.2695760    3.9897651
C    -1.1645033   -1.7508585    2.4168660
H    -1.1956614   -2.6290719    3.0878795
H    -2.1887222   -1.3581114    2.3361771
C     0.4851732   -3.0064156    1.1131757
H     0.7477491   -3.3305279    0.0977250
H     0.2999488   -3.8985392    1.7379007
H     1.3293180   -2.4411149    1.5278567
C    -1.8204765   -2.9967692    0.4305612
H    -1.8766153   -3.9443818    0.9959685
H    -1.4677710   -3.2620837   -0.5795692
C    -3.2067534   -2.3935712    0.3746492
C    -3.4319077   -1.0566646   -0.0210621
C    -4.7383892   -0.5354999   -0.2008592
C    -5.7989407   -1.4167833    0.0727308
H    -6.8223896   -1.0649159   -0.0472060
C    -5.5988564   -2.7327432    0.4967925
C    -4.3035253   -3.2217781    0.6453128
H    -4.1343258   -4.2540123    0.9618136
H    -1.4219836    2.2273453   -1.1807731
H     0.1560421    1.7089111   -1.8051474
C     0.2485796    3.3423835   -0.4270915
C     1.6400866    3.5612378   -0.5116618
C    -0.5432467    4.3702337    0.1254006
C     2.2141772    4.7499506   -0.0523813
H     2.2781384    2.7941647   -0.9598267
C     0.0327018    5.5559079    0.5920535
H    -1.6293334    4.2461517    0.1704664
C     1.4149486    5.7520815    0.5088477
H     3.2929222    4.8972742   -0.1413037
H    -0.6064523    6.3371439    1.0096468
H     1.8633627    6.6815423    0.8643463
C    -5.0076054    0.8974661   -0.7017745
C    -4.4230451    1.9347896    0.2829911
C    -4.3815149    1.0827260   -2.1041151
C    -6.5165723    1.1842037   -0.8296936
H    -4.8620229    1.8116106    1.2867091
H    -3.3314709    1.8446612    0.3627729
H    -4.6582853    2.9538148   -0.0657248
H    -4.8188887    0.3715653   -2.8228230
H    -4.5781680    2.1031638   -2.4714767
H    -3.2929045    0.9297882   -2.0866392
H    -6.6537183    2.2122303   -1.1994230
H    -7.0076065    0.5066391   -1.5457742
H    -7.0361182    1.1078151    0.1387604
C     5.0820762   -0.9855283   -0.7321604
C     5.6269136   -2.4119977   -0.9619183
C     4.4970466   -0.4626378   -2.0418437
C     6.2698469   -0.0366729   -0.4025295
H     6.1770205   -2.7926090   -0.0882151
H     4.8184127   -3.1210804   -1.1928711
H     6.3274515   -2.4048376   -1.8125378
H     3.9440304    0.4779243   -1.9073943
H     5.3051747   -0.2613996   -2.7618268
H     3.8722335   -1.2260274   -2.5325080
H     6.9821775   -0.0432640   -1.2434274
H     5.9169015    0.9969946   -0.2575330
H     6.8139126   -0.3401966    0.5029838
H    -6.4567316   -3.3740175    0.7045217
H     4.8480125   -1.2056224    3.8578402
Al    1.7195960   -0.9819329   -2.2763259
C     1.9544750    0.4346394   -3.6489687
H     1.0416286    0.5742267   -4.2563765
H     2.2043572    1.4246851   -3.2256885
H     2.7684372    0.1865914   -4.3542804
C     2.1309712   -2.9271578   -2.3494123
H     1.2107413   -3.5315534   -2.4557120
H     2.7703874   -3.1854084   -3.2135826
H     2.6552007   -3.2964670   -1.4500958
C    -0.4502757   -1.0974440   -2.3673001
H    -1.1270090   -0.2547689   -2.6318321
H    -0.1339553   -1.4771496   -3.3545217
H    -1.0984710   -1.9042446   -1.9770805
96
 ONNO_otBu_HfBn+_alpha_agostic_AlMe3_endon
Hf   -0.1615329   -0.0280928    0.0314440
O     1.7732039    0.3297200   -0.1606414
O    -2.1388452    0.0076644   -0.0478633
N     0.2961055   -1.6006544   -1.6619492
N    -0.6368744    1.0811477   -2.1316314
C    -0.0892436   -1.6248352    1.5859522
C     0.2172761   -1.0289582   -3.0438787
H     1.1958901   -0.5832862   -3.2711571
H     0.0469290   -1.8403742   -3.7718152
C    -0.6690114   -2.7361919   -1.5483293
H    -0.5744480   -3.1883994   -0.5537584
H    -0.4405273   -3.4953769   -2.3161883
H    -1.6947131   -2.3712591   -1.6881969
C     1.6845660   -2.1637093   -1.4296721
H     1.8160601   -3.0132016   -2.1217853
H     1.6787839   -2.5659038   -0.4044730
C     2.8353379   -1.2025249   -1.6072571
C     2.8964639   -0.0000314   -0.8642707
C     4.0617095    0.8082067   -0.8504572
C     5.1181981    0.3916591   -1.6806925
H     6.0306203    0.9855369   -1.7142652
C     5.0541724   -0.7619242   -2.4660675
C     3.9181609   -1.5674525   -2.4173505
H     3.8717962   -2.4951881   -2.9931909
C    -0.8850966    0.0080201   -3.1316752
H    -0.9344808    0.4303834   -4.1524771
H    -1.8684677   -0.4317701   -2.9081326
C     0.4804250    1.9532943   -2.5845312
H     0.5981779    2.7828446   -1.8748011
H     0.2579532    2.3719852   -3.5825024
H     1.4236477    1.3952986   -2.6198503
C    -1.8494834    1.9672320   -2.0022293
H    -1.9372974    2.5663862   -2.9260900
H    -1.6176342    2.6777833   -1.1882043
C    -3.1678276    1.2853694   -1.7375984
C    -3.2953719    0.3576665   -0.6807441
C    -4.5546973   -0.1816569   -0.3128179
C    -5.6550753    0.2286659   -1.0866394
H    -6.6432524   -0.1615641   -0.8468761
C    -5.5409175    1.1185625   -2.1581370
C    -4.2956015    1.6527251   -2.4815152
H    -4.1931499    2.3661495   -3.3031794
H    -1.1275568   -1.9457595    1.7815552
H     0.0915349   -0.7792551    2.3112597
C     0.8710927   -2.7285555    1.8915912
C     2.2313835   -2.4770970    2.1689689
C     0.4433594   -4.0720003    1.8747205
C     3.1242312   -3.5241110    2.4094765
H     2.5926711   -1.4456090    2.2014599
C     1.3400004   -5.1207591    2.1044147
H    -0.6128501   -4.2970983    1.6984415
C     2.6858842   -4.8532377    2.3719504
H     4.1703348   -3.3001660    2.6302295
H     0.9791743   -6.1517240    2.0890937
H     3.3846338   -5.6702913    2.5608345
C    -4.7348030   -1.1490936    0.8731995
C    -3.9662136   -2.4620079    0.6041423
C    -4.2229424   -0.4889235    2.1750507
C    -6.2149233   -1.5156301    1.0961240
H    -4.3482701   -2.9568980   -0.3037205
H    -2.8912054   -2.2765082    0.4758003
H    -4.0978418   -3.1567708    1.4500805
H    -4.7815949    0.4375312    2.3854737
H    -4.3689526   -1.1744347    3.0258452
H    -3.1526627   -0.2457955    2.1118685
H    -6.2890323   -2.1926580    1.9614526
H    -6.8319419   -0.6292685    1.3132279
H    -6.6473799   -2.0393342    0.2288661
C     4.2134053    2.0398879    0.0661883
C     3.1633427    3.1197464   -0.2750329
C     4.0551546    1.5994304    1.5405982
C     5.6021287    2.6934440   -0.0739485
H     3.2660122    3.4513887   -1.3210746
H     2.1416568    2.7438471   -0.1261286
H     3.3083318    4.0011517    0.3723223
H     4.8340157    0.8701907    1.8141189
H     4.1582116    2.4712560    2.2086926
H     3.0749628    1.1336953    1.7202258
H     5.6657299    3.5517845    0.6133026
H     6.4138500    1.9974281    0.1889083
H     5.7809067    3.0705932   -1.0934510
H    -6.4268623    1.3980171   -2.7303120
H     5.9000521   -1.0382200   -3.0973590
Al   -0.3410331    3.6739983    2.8408356
C    -0.0811814    3.2699587    4.7419060
H    -0.6446564    2.3741652    5.0596974
H     0.9854673    3.0556418    4.9473427
H    -0.3753426    4.1074369    5.3963369
C    -0.6692321    5.3988401    1.9633754
H    -1.6423881    5.3960860    1.4363260
H    -0.6801819    6.2433344    2.6721197
H     0.0989578    5.6141330    1.1970638
C    -0.2484394    2.0553622    1.6034548
H     0.6800079    1.5221975    1.8768564
H    -1.1617003    1.4681266    1.8184623
H    -0.2250501    2.4236963    0.5603824
109
 ONNO_otBu_HfBn+_eta2_Al2Me6
Hf    0.4273055   -0.7778666    0.3631616
O     2.2867115   -0.1283849    0.1133828
O    -1.4486506   -1.4320304    0.1315370
N     1.5223763   -2.8221448   -0.2890615
N     0.1939508   -1.0146292   -2.0950828
C     0.6977337   -1.6200030    2.4502625
C     1.6481025   -2.9594343   -1.7733219
H     2.5344883   -2.3890641   -2.0842169
H     1.8278121   -4.0165124   -2.0360832
C     0.7714159   -4.0002760    0.2357450
H     0.7420239   -3.9540190    1.3297790
H     1.2734815   -4.9325366   -0.0773172
H    -0.2567933   -3.9912152   -0.1472553
C     2.9118976   -2.8738991    0.2992476
H     3.3231593   -3.8776147    0.0914624
H     2.7877067   -2.7901307    1.3867537
C     3.8883056   -1.8396878   -0.2093825
C     3.5709827   -0.4591616   -0.2142314
C     4.5529662    0.5160549   -0.5435533
C     5.8205518    0.0299487   -0.9131773
H     6.6000357    0.7419732   -1.1795464
C     6.1337305   -1.3297606   -0.9534139
C     5.1666414   -2.2640702   -0.5931736
H     5.4002816   -3.3318632   -0.5933021
C     0.4033348   -2.4439604   -2.4566162
H     0.4892937   -2.5540038   -3.5533262
H    -0.4876899   -3.0034302   -2.1385803
C     1.1514481   -0.1711744   -2.8600112
H     0.9213250    0.8879325   -2.6866399
H     1.0566581   -0.3766028   -3.9415299
H     2.1820333   -0.3582909   -2.5366889
C    -1.1894799   -0.5904762   -2.5142031
H    -1.2084206   -0.5237413   -3.6166304
H    -1.3275704    0.4326871   -2.1290777
C    -2.3130804   -1.4875713   -2.0661511
C    -2.4509606   -1.8418232   -0.7039555
C    -3.5765039   -2.5908420   -0.2605734
C    -4.4893640   -2.9987062   -1.2499543
H    -5.3578902   -3.5840025   -0.9517000
C    -4.3422593   -2.6851653   -2.6025186
C    -3.2542219   -1.9182459   -3.0090455
H    -3.1283111   -1.6432036   -4.0593748
H     1.7002728   -1.9464755    2.7568285
H    -0.0529175   -2.3648883    2.7501585
C     0.3805939   -0.2718123    2.9853005
C    -0.9594267    0.1330294    3.2125363
C     1.4001694    0.6903982    3.2135174
C    -1.2617290    1.4190887    3.6688285
H    -1.7603588   -0.5948488    3.0787000
C     1.0943674    1.9737063    3.6685580
H     2.4425898    0.4008577    3.0659692
C    -0.2383130    2.3465953    3.8960931
H    -2.3010167    1.6887519    3.8697343
H     1.9004340    2.6845940    3.8612656
H    -0.4712927    3.3452664    4.2713055
C    -3.8633396   -2.8897007    1.2230361
C    -2.6823016   -3.6336557    1.8805303
C    -4.1312047   -1.5430056    1.9350063
C    -5.1138993   -3.7701901    1.4141720
H    -2.5197561   -4.6076808    1.3898947
H    -1.7550469   -3.0519080    1.8161268
H    -2.9030425   -3.8257779    2.9434250
H    -5.0527487   -1.0813840    1.5455818
H    -4.2587794   -1.6981741    3.0195319
H    -3.3049432   -0.8359131    1.7746644
H    -5.2608667   -3.9491448    2.4909471
H    -6.0275626   -3.2874469    1.0336594
H    -5.0058930   -4.7515919    0.9252180
C     4.3027458    2.0372925   -0.4670921
C     3.2056867    2.4609549   -1.4661208
C     3.8750514    2.4222304    0.9665011
C     5.5681673    2.8496699   -0.8061006
H     3.4887927    2.1994288   -2.4988384
H     2.2515352    1.9733922   -1.2271559
H     3.0573460    3.5528177   -1.4204885
H     4.6563753    2.1448922    1.6925415
H     3.7201312    3.5121897    1.0326882
H     2.9400523    1.9219590    1.2510091
H     5.3360980    3.9225732   -0.7164882
H     6.3971189    2.6310847   -0.1148849
H     5.9149971    2.6708794   -1.8363447
H    -5.0800171   -3.0313880   -3.3278512
H     7.1319463   -1.6522112   -1.2532070
Al   -1.0621743    3.6237366   -0.0268890
Al   -3.3221207    4.3076043   -1.1659112
C    -1.3842573    3.8450528   -2.1317076
H    -1.4786717    2.8643387   -2.6268165
H    -1.8233137    4.5928913   -2.8248104
H    -0.3139423    4.1352919   -2.1669173
C    -3.5411817    6.2636739   -1.1156293
H    -3.6340787    6.6843918   -2.1338785
H    -4.4608786    6.5507217   -0.5731783
H    -2.7004821    6.7857545   -0.6253146
C    -4.5521825    2.9805529   -1.9431968
H    -5.5517678    3.0444275   -1.4758111
H    -4.6997855    3.1579179   -3.0242321
H    -4.2048608    1.9383877   -1.8257555
C     0.0799665    5.0670677    0.6721532
H     1.0800869    5.0620209    0.2007034
H    -0.3529891    6.0678145    0.4961362
H     0.2431580    4.9719670    1.7609860
C    -0.3989282    1.7066832    0.1351450
H     0.1942271    1.6878011    1.0680431
H    -1.2858535    1.0494179    0.1746896
H     0.2362789    1.5232609   -0.7490783
C    -2.9862050    3.5792839    0.8908034
H    -3.8665849    4.2452823    1.0090956
H    -3.3575246    2.5433974    0.9582272
H    -2.4371511    3.7964321    1.8297786
99
 ONNO_otBu_HfMe+_Al2Me6
Hf   -0.3954776   -0.5192557   -0.4226765
O    -2.1779260    0.3361794   -0.3390879
O     1.3155672   -1.4272267   -0.0257212
N    -1.7417830   -2.4396080   -0.7842438
N    -0.7899214   -1.5709929    1.8093525
C    -2.2684791   -3.0192568    0.4926939
H    -3.1518406   -2.4316911    0.7795880
H    -2.6050069   -4.0558636    0.3179112
C    -0.9794188   -3.4968295   -1.5123390
H    -0.6345073   -3.0979589   -2.4726790
H    -1.6312943   -4.3693220   -1.6913215
H    -0.1073382   -3.8053863   -0.9219426
C    -2.9051089   -2.0261391   -1.6640500
H    -3.4191421   -2.9459439   -1.9925319
H    -2.4524858   -1.5607715   -2.5533209
C    -3.9184929   -1.0980292   -1.0363962
C    -3.5211203    0.1331246   -0.4629900
C    -4.4735226    1.1015857   -0.0534885
C    -5.8261340    0.7331268   -0.1678396
H    -6.5942512    1.4385941    0.1462271
C    -6.2352675   -0.5021568   -0.6764991
C    -5.2807164   -1.4120512   -1.1257610
H    -5.5868550   -2.3655506   -1.5636501
C    -1.2118519   -2.9776060    1.5797478
H    -1.6058965   -3.4252538    2.5111265
H    -0.3178064   -3.5501581    1.2919937
C    -1.8259801   -0.8491487    2.5941332
H    -1.4793932    0.1735918    2.7949740
H    -1.9995950   -1.3583089    3.5594183
H    -2.7667492   -0.7885622    2.0343798
C     0.4810898   -1.5211331    2.6165289
H     0.2465773   -1.8231205    3.6529942
H     0.7690543   -0.4542584    2.6561163
C     1.6345720   -2.3514817    2.1145499
C     2.0821597   -2.2125794    0.7824961
C     3.2573856   -2.8583739    0.3206732
C     3.9170300   -3.6820500    1.2507304
H     4.8203684   -4.2069674    0.9427826
C     3.4667028   -3.8606811    2.5617986
C     2.3274216   -3.1876308    2.9981422
H     1.9764162   -3.2974759    4.0274061
C     3.8152678   -2.6591813   -1.1022275
C     2.8023516   -3.1639102   -2.1535583
C     4.1146197   -1.1599228   -1.3375747
C     5.1311448   -3.4320453   -1.3156180
H     2.5853459   -4.2342883   -2.0030367
H     1.8615968   -2.6002559   -2.1034688
H     3.2211299   -3.0427340   -3.1661642
H     4.8544720   -0.7914721   -0.6084974
H     4.5310283   -1.0141895   -2.3479321
H     3.2035118   -0.5505469   -1.2516715
H     5.4944091   -3.2440088   -2.3380234
H     5.9195741   -3.1079984   -0.6178370
H     4.9942395   -4.5198640   -1.2079201
C    -4.0746558    2.5151224    0.4173247
C    -3.1884180    2.4579898    1.6805659
C    -3.3166159    3.2277496   -0.7279828
C    -5.3063400    3.3747199    0.7625886
H    -3.7111411    1.9433675    2.5034438
H    -2.2432616    1.9346453    1.4825387
H    -2.9511306    3.4802307    2.0179972
H    -3.9620843    3.3327092   -1.6143667
H    -3.0108533    4.2377792   -0.4071287
H    -2.4179381    2.6679490   -1.0261520
H    -4.9684257    4.3752759    1.0750430
H    -5.9748934    3.5060424   -0.1025098
H    -5.8892778    2.9463986    1.5936311
H     4.0142399   -4.5164740    3.2404648
H    -7.2980387   -0.7407992   -0.7388028
Al    1.4960048    3.5650150    0.4823183
Al    3.8490164    4.2977676   -0.3914066
C     3.3515514    3.0390317    1.3747236
H     3.5989225    1.9886187    1.1469297
H     4.3047256    3.5322761    1.6600246
H     2.8171024    3.0561189    2.3469987
C     4.2048240    6.1292589    0.2341339
H     5.1196021    6.1698644    0.8536083
H     4.3701180    6.8167386   -0.6157238
H     3.3847695    6.5543732    0.8394018
C     4.9946187    3.1334996   -1.4862095
H     5.2230074    3.6039394   -2.4598137
H     5.9645082    2.9492013   -0.9894656
H     4.5414206    2.1487010   -1.6961416
C     0.4316215    4.8038253    1.5794203
H     0.1807427    4.3726911    2.5662618
H     0.9618792    5.7535431    1.7707025
H    -0.5262880    5.0629589    1.0923759
C     0.6583115    1.7432831    0.0852912
H    -0.1898312    1.9482988   -0.5939652
H     1.4491685    1.1168709   -0.3647192
H     0.3095243    1.3422442    1.0598892
C     1.9050136    4.2885162   -1.4698727
H     2.4755714    5.1106790   -1.9512396
H     1.8951258    3.4529995   -2.1898491
H     0.8873371    4.7300805   -1.4544253
C    -0.0753471   -0.3804290   -2.6268660
H     0.8363443    0.2551504   -2.7054977
H     0.1625422   -1.2780950   -3.2234035
H    -0.8784363    0.1670206   -3.1550731
86
 ONNO_otBu_HfMe+_AlMe3_bridged
Hf    0.0000245    0.3059471   -0.0003501
O     1.9598422    0.1012661    0.1237225
O    -1.9598904    0.1017423   -0.1241675
N     0.2152182   -1.5881774    1.4733911
N    -0.2154535   -1.5884719   -1.4734281
C     0.4616428   -2.7818018    0.6024729
H     1.5166713   -2.7533827    0.2955079
H     0.3153141   -3.7060491    1.1890319
C    -0.9804193   -1.8398146    2.3257726
H    -1.1260085   -0.9921165    3.0088010
H    -0.8297902   -2.7540038    2.9258434
H    -1.8765304   -1.9483566    1.7034267
C     1.3919451   -1.3808919    2.4036653
H     1.3568123   -2.1694836    3.1746899
H     1.2055415   -0.4219086    2.9169819
C     2.7558655   -1.3908875    1.7600096
C     3.0336676   -0.5713264    0.6420129
C     4.3451538   -0.4661195    0.1079345
C     5.3266845   -1.2661752    0.7222818
H     6.3469469   -1.2273009    0.3442206
C     5.0604014   -2.1090186    1.8035816
C     3.7726764   -2.1656598    2.3303320
H     3.5506394   -2.8013235    3.1910820
C    -0.4617387   -2.7820173   -0.6023652
H    -0.3151629   -3.7063303   -1.1887463
H    -1.5167862   -2.7537397   -0.2954686
C     0.9799709   -1.8402044   -2.3260682
H     1.1256171   -0.9924322   -3.0089922
H     0.8290630   -2.7542784   -2.9262389
H     1.8761797   -1.9490152   -1.7039035
C    -1.3924005   -1.3809900   -2.4035280
H    -1.3573252   -2.1693690   -3.1747599
H    -1.2060565   -0.4218452   -2.9165693
C    -2.7561458   -1.3911751   -1.7595969
C    -3.0337600   -0.5712455   -0.6418090
C    -4.3451079   -0.4660955   -0.1073961
C    -5.3266449   -1.2666140   -0.7211474
H    -6.3468062   -1.2277976   -0.3428040
C    -5.0605116   -2.1098433   -1.8021813
C    -3.7729359   -2.1664000   -2.3293212
H    -3.5510225   -2.8023177   -3.1899144
C    -4.7311584    0.5033279    1.0291751
C    -3.9457153    0.1920180    2.3200904
C    -4.4325145    1.9501238    0.5791222
C    -6.2307503    0.4184661    1.3748241
H    -4.1269429   -0.8418594    2.6571801
H    -2.8668173    0.3315589    2.1695280
H    -4.2669936    0.8718344    3.1258501
H    -5.0094630    2.2058853   -0.3237414
H    -4.7153151    2.6585216    1.3752155
H    -3.3659440    2.0886463    0.3584881
H    -6.4504406    1.1376414    2.1791205
H    -6.8688398    0.6791475    0.5161200
H    -6.5191514   -0.5818325    1.7358090
C     4.7312884    0.5028197   -1.0290237
C     3.9461874    0.1906673   -2.3199418
C     4.4323473    1.9498166   -0.5798167
C     6.2309772    0.4180403   -1.3743006
H     4.1275784   -0.8434086   -2.6563333
H     2.8672375    0.3301929   -2.1697260
H     4.2676027    0.8700085   -3.1260461
H     5.0090807    2.2061330    0.3230261
H     4.7152157    2.6578260   -1.3762308
H     3.3657139    2.0883230   -0.3594702
H     6.4506946    1.1367583   -2.1789976
H     6.8688327    0.6793746   -0.5156209
H     6.5196490   -0.5824242   -1.7346057
H    -5.8621567   -2.7098572   -2.2352076
H     5.8620370   -2.7086968    2.2370908
Al   -0.0000241    3.2811217   -0.0000694
C     1.6600287    4.2749985    0.3967039
H     2.1368912    4.6654136   -0.5211131
H     1.4054421    5.1597587    1.0103190
H     2.4293660    3.7088751    0.9474277
C     0.1450936    1.9206264   -1.7011006
H    -0.8304856    1.8168219   -2.2068433
H     0.6594525    2.7662523   -2.1970453
H     0.8086582    1.0788801   -2.0325010
C    -1.6603445    4.2746154   -0.3967242
H    -2.1387146    4.6624562    0.5214055
H    -1.4054792    5.1610637   -1.0077758
H    -2.4285830    3.7093556   -0.9498583
C    -0.1440377    1.9203128    1.7007793
H    -0.6575872    2.7660322    2.1973895
H    -0.8076055    1.0786877    2.0324593
H     0.8318823    1.8160678    2.2058015
86
 ONNO_otBu_HfMe+_AlMe3_endonO_B
Hf   -0.2336377    0.3330194   -0.2597278
O    -2.1710795    0.2307022   -0.2050733
O     1.9127801    0.5093880    0.0059370
N    -0.5658551   -2.0188516   -0.6191079
N     0.0332392   -0.7947731    1.8940425
C    -0.8913927   -2.7103947    0.6652151
H    -1.9289658   -2.4515659    0.9211312
H    -0.8505747   -3.8053423    0.5248834
C     0.6269377   -2.6580321   -1.2460827
H     0.7975142   -2.2057190   -2.2298277
H     0.4570468   -3.7421753   -1.3671144
H     1.5188921   -2.4976748   -0.6247384
C    -1.7287138   -2.1947235   -1.5715613
H    -1.7741493   -3.2625050   -1.8485880
H    -1.4646529   -1.6291061   -2.4770564
C    -3.0870242   -1.7718507   -1.0580349
C    -3.2969895   -0.5085101   -0.4596841
C    -4.5925759   -0.0349927   -0.1364200
C    -5.6544262   -0.9235657   -0.3844209
H    -6.6702792   -0.6116445   -0.1466981
C    -5.4653245   -2.1957347   -0.9290230
C    -4.1830538   -2.6165246   -1.2747151
H    -4.0262002   -3.5977050   -1.7295139
C     0.0664928   -2.2800176    1.7572208
H    -0.1989175   -2.7605986    2.7154715
H     1.0977224   -2.5713366    1.5165124
C    -1.1282372   -0.4054631    2.7456885
H    -1.1598236    0.6882683    2.8478589
H    -1.0209496   -0.8466850    3.7517660
H    -2.0665694   -0.7438462    2.2910483
C     1.2784110   -0.2894782    2.5793727
H     1.2626193   -0.6325898    3.6280075
H     1.2042405    0.8101493    2.5902915
C     2.5544407   -0.7405794    1.9256983
C     2.8801696   -0.3088289    0.6229489
C     4.0971887   -0.6846412   -0.0014228
C     4.9294442   -1.5394911    0.7505862
H     5.8711470   -1.8637837    0.3118861
C     4.6209681   -1.9829209    2.0361051
C     3.4308148   -1.5753063    2.6301492
H     3.1723485   -1.8952772    3.6423641
C     4.6063099   -0.1574222   -1.3604849
C     3.5341034   -0.2425498   -2.4645608
C     5.0623311    1.3043974   -1.1521649
C     5.8285881   -0.9514026   -1.8694400
H     3.2351572   -1.2904910   -2.6323474
H     2.6402553    0.3431167   -2.2263864
H     3.9508259    0.1388744   -3.4101707
H     5.8823889    1.3558795   -0.4193199
H     5.4146144    1.7371097   -2.1023232
H     4.2446975    1.9454786   -0.7863822
H     6.1081277   -0.5661451   -2.8620331
H     6.7094807   -0.8377573   -1.2193612
H     5.6059103   -2.0252027   -1.9769851
C    -4.8578110    1.3889514    0.3932285
C    -4.1423101    1.6223662    1.7417829
C    -4.3664118    2.4182762   -0.6519080
C    -6.3605351    1.6429487    0.6233351
H    -4.4684823    0.8854292    2.4940391
H    -3.0513958    1.5545204    1.6335186
H    -4.3851824    2.6269434    2.1245843
H    -4.9084324    2.2954496   -1.6028133
H    -4.5472951    3.4421757   -0.2855698
H    -3.2911313    2.3093574   -0.8543975
H    -6.4967319    2.6738972    0.9852778
H    -6.9443756    1.5384121   -0.3044410
H    -6.7835746    0.9656292    1.3823702
H     5.3133706   -2.6363985    2.5687896
H    -6.3228594   -2.8494789   -1.0950331
Al    1.9422965    2.4775379    0.1303243
C     2.7536785    2.9688997    1.8647997
H     2.0432160    2.9779630    2.7117682
H     3.5881254    2.3032438    2.1498496
H     3.1735601    3.9893835    1.7989522
C     2.2804989    3.4454382   -1.5634756
H     2.4025163    2.8039853   -2.4526601
H     1.4449763    4.1379119   -1.7810366
H     3.1916443    4.0656650   -1.4890336
C    -0.0512389    0.5091351   -2.4623418
H     0.4855071    1.4715450   -2.6089184
H     0.4992151   -0.2296571   -3.0683159
H    -1.0486091    0.6431374   -2.9230961
C    -0.2128486    2.6044831    0.3179492
H     0.0184489    3.6516283    0.5861478
H    -0.8928825    2.7151357   -0.5574250
H    -0.8536705    2.2768578    1.1697680
86
 ONNO_otBu_HfMe+_AlMe3_endonO
Hf    0.3249232    0.3293674   -0.3925189
O    -1.9032073    0.4516194   -0.2737937
O     2.2293786    0.2066293   -0.0741191
N     0.0710461   -1.8195042   -1.3045784
N     0.5151027   -1.3097253    1.4645144
C     0.1075666   -2.9494306   -0.3183733
H    -0.9206387   -3.1443285    0.0104673
H     0.4768318   -3.8632638   -0.8119525
C     1.1411771   -2.0431074   -2.3258156
H     1.1353686   -1.2220455   -3.0517972
H     0.9556581   -2.9977756   -2.8473161
H     2.1194337   -2.0779925   -1.8303823
C    -1.2585198   -1.7666730   -2.0143756
H    -1.3377572   -2.6554691   -2.6629184
H    -1.2247460   -0.8809467   -2.6636697
C    -2.4611696   -1.7340783   -1.1071428
C    -2.8854800   -0.5575179   -0.4243688
C    -4.2252456   -0.5114911    0.0694239
C    -4.8798758   -1.7588784    0.1935306
H    -5.8641337   -1.7612519    0.6636379
C    -4.3913281   -2.9587088   -0.3032790
C    -3.2141580   -2.9139630   -1.0413506
H    -2.8606130   -3.7959890   -1.5810530
C     0.9835901   -2.5881271    0.8640575
H     0.9660432   -3.4002680    1.6143653
H     2.0296362   -2.4429716    0.5569440
C    -0.7569026   -1.5094491    2.2116724
H    -1.0539341   -0.5569789    2.6706755
H    -0.6218284   -2.2637204    3.0075604
H    -1.5574473   -1.8343724    1.5352918
C     1.5335922   -0.8222969    2.4619131
H     1.5171339   -1.5093923    3.3268825
H     1.1595592    0.1474089    2.8317490
C     2.9619088   -0.6977573    1.9801300
C     3.2845983   -0.1086484    0.7381897
C     4.6244175    0.1307221    0.3424173
C     5.6176861   -0.2845873    1.2467022
H     6.6641359   -0.1258172    0.9909340
C     5.3222021   -0.8983581    2.4665616
C     3.9947722   -1.1033728    2.8347595
H     3.7510373   -1.5686518    3.7930797
C     4.9955646    0.8311470   -0.9797675
C     4.4954758    0.0040785   -2.1852693
C     4.3733571    2.2470529   -1.0143541
C     6.5207657    0.9932900   -1.1305129
H     4.9311106   -1.0085744   -2.1728318
H     3.4006289   -0.0813675   -2.1860859
H     4.8002485    0.4920754   -3.1254315
H     4.7354416    2.8529871   -0.1685156
H     4.6604490    2.7585839   -1.9474826
H     3.2756676    2.2093101   -0.9711984
H     6.7321498    1.5064119   -2.0814531
H     6.9540175    1.6026167   -0.3216962
H     7.0404975    0.0222270   -1.1552670
C    -5.1937330    0.6864877    0.2861473
C    -5.7759843    0.7117955    1.7158453
C    -4.5972002    2.0548819   -0.0355399
C    -6.3561875    0.4971132   -0.7305326
H    -6.3293411   -0.2091778    1.9540392
H    -4.9874831    0.8424147    2.4714820
H    -6.4817816    1.5527111    1.8108443
H    -4.0139256    2.0480024   -0.9674601
H    -5.4010956    2.7958949   -0.1639989
H    -4.0006622    2.4381350    0.8078075
H    -7.0678032    1.3317547   -0.6238611
H    -5.9764012    0.4981034   -1.7647673
H    -6.9096549   -0.4390596   -0.5718664
H     6.1313641   -1.2096508    3.1288991
H    -4.9562881   -3.8841880   -0.1871487
Al   -1.8482969    2.2348179    0.6036083
C    -2.0213682    3.7440576   -0.6718123
H    -1.1183788    4.3813088   -0.6793315
H    -2.1754396    3.4038077   -1.7125432
H    -2.8735286    4.4035704   -0.4285182
C    -2.3269885    2.0764034    2.5296272
H    -1.4274515    2.1078441    3.1725135
H    -2.9776874    2.9032446    2.8692371
H    -2.8603189    1.1399162    2.7720611
C     0.3125867    2.3013322    0.8279529
H     1.0213173    2.6335979    0.0346431
H     0.0076375    3.2463084    1.3079466
H     0.9297859    1.8034383    1.6025250
C     0.4367530    1.1649754   -2.4513300
H     0.1107801    2.2144604   -2.2642375
H     1.4619062    1.2369438   -2.8579069
H    -0.2197578    0.8103530   -3.2653308
86
 ONNO_otBu_HfMe+_AlMe3_endon
Hf    0.0487276   -0.0909067   -0.4909347
O    -1.9262939   -0.1340218   -0.3756218
O     1.9848521   -0.0078539   -0.1109605
N    -0.2476189   -2.4371655   -0.5869860
N     0.2270895   -0.9459716    1.8434071
C    -0.3663634   -3.0678246    0.7675954
H    -1.4152079   -2.9743416    1.0824294
H    -0.1388834   -4.1451545    0.6950471
C     0.8938645   -3.0713183   -1.3134038
H     0.9589560   -2.6503201   -2.3230960
H     0.7330266   -4.1611463   -1.3794382
H     1.8329974   -2.8712908   -0.7816470
C    -1.5075433   -2.7204338   -1.3814183
H    -1.5433961   -3.8069228   -1.5720099
H    -1.3651049   -2.2159947   -2.3489949
C    -2.8107840   -2.2913326   -0.7486609
C    -3.0196999   -0.9497129   -0.3496899
C    -4.3000649   -0.4838771    0.0447711
C    -5.3238270   -1.4467572    0.1018734
H    -6.3219006   -1.1397458    0.4116047
C    -5.1211625   -2.7887190   -0.2298277
C    -3.8676637   -3.2076049   -0.6709742
H    -3.7057854   -4.2449041   -0.9749556
C     0.5605772   -2.3919644    1.7597442
H     0.4728437   -2.8728113    2.7518398
H     1.6120148   -2.4727332    1.4460586
C    -1.0265654   -0.7533232    2.6198251
H    -1.2224069    0.3221601    2.7253520
H    -0.9240059   -1.1929653    3.6283937
H    -1.8803502   -1.2085295    2.1040399
C     1.3078643   -0.1898492    2.5727219
H     1.2543987   -0.4562678    3.6434241
H     1.0272569    0.8771717    2.4993933
C     2.7222958   -0.3882595    2.0905906
C     3.0424015   -0.2030394    0.7281511
C     4.3827465   -0.2275728    0.2664715
C     5.3659619   -0.4913360    1.2371591
H     6.4112137   -0.5268275    0.9330117
C     5.0643328   -0.7125520    2.5838546
C     3.7403494   -0.6545766    3.0139638
H     3.4909617   -0.8025377    4.0677502
C     4.7648641    0.0367576   -1.2029905
C     4.1595449   -1.0552489   -2.1127629
C     4.2530163    1.4302782   -1.6378288
C     6.2917976    0.0216784   -1.4097409
H     4.5344934   -2.0518199   -1.8271874
H     3.0630410   -1.0593709   -2.0536202
H     4.4461006   -0.8729765   -3.1616121
H     4.6866720    2.2195336   -1.0024986
H     4.5514907    1.6297768   -2.6800464
H     3.1570415    1.4930622   -1.5791620
H     6.5111724    0.2301979   -2.4684894
H     6.7983008    0.7921112   -0.8068914
H     6.7329900   -0.9582448   -1.1676177
C    -4.5946981    1.0040753    0.3255908
C    -3.7529942    1.5270116    1.5100952
C    -4.2843599    1.8275642   -0.9470227
C    -6.0759909    1.2399197    0.6795496
H    -3.9638769    0.9523054    2.4266552
H    -2.6774336    1.4610462    1.2958878
H    -4.0036662    2.5823610    1.7102553
H    -4.9262698    1.5077611   -1.7829160
H    -4.4790166    2.8975080   -0.7608162
H    -3.2366196    1.7088011   -1.2601591
H    -6.2370029    2.3159208    0.8508778
H    -6.7492819    0.9298604   -0.1346741
H    -6.3709562    0.7095501    1.5990189
H     5.8664857   -0.9192240    3.2939530
H    -5.9480815   -3.4972397   -0.1631885
Al   -0.2639802    4.4895242   -0.0047958
C    -0.1041921    5.4736590   -1.6928174
H     0.7846146    5.1585013   -2.2695174
H    -0.9796463    5.2798684   -2.3416885
H    -0.0415600    6.5643534   -1.5435811
C    -0.5479250    5.1556853    1.8188807
H     0.3100021    4.9023251    2.4705283
H    -0.6797585    6.2495867    1.8579977
H    -1.4384928    4.6922410    2.2831596
C    -0.1116836    2.4624926   -0.1918413
H    -0.8766175    2.1822994   -0.9406122
H     0.9200774    2.2673398   -0.5401002
H    -0.3149635    2.0104021    0.7990684
C     0.2573040   -0.0754080   -2.7071286
H     0.4606447    1.0090322   -2.8809016
H     1.1168709   -0.5926967   -3.1667569
H    -0.6432065   -0.3030487   -3.3045940
